# Supplementary material for: Genotyping of Coxiella burnetii in sheep and goat abortion samples
Source: BMC Microbiol. 2018 Dec 4;18:204. doi: 10.1186/s12866-018-1353-y (PMC6280429; doi:10.1186/s12866-018-1353-y)
Supplement: Supplementary file 1 — Table S1. List of data from studies that have been already carried out in Europe on the aspect C. burnetii genotyping. These data were used to build Fig. 2. The corresponding references of the studies are also provided at a separate tab into the file. (XLSX 50 kb) [file 12866_2018_1353_MOESM1_ESM.xlsx]

## Sheet: Genotyped samples
Sample ID	Animal source	Sample type	Country	Place	Year	MST genotype	Method	Available in databases	Reference paper	Comments
CB108	Human	Blood	France	Marseille	2001	1	10-locus MST (Cox2, 5, 18, 20, 22, 37, 51, 56, 57 and 61)	http://ifr48.timone.univ-mrs.fr/mst/coxiella_burnetii/strains.html	Glazunova et al, 2005
CB1	Human	Cardiac valve	France	Istres	1989	1	10-locus MST (Cox2, 5, 18, 20, 22, 37, 51, 56, 57 and 61)	http://ifr48.timone.univ-mrs.fr/mst/coxiella_burnetii/strains.html	Glazunova et al, 2005
CB 3	Human	Cardiac valve	France	Marseille	NA	1	10-locus MST (Cox2, 5, 18, 20, 22, 37, 51, 56, 57 and 61)	http://ifr48.timone.univ-mrs.fr/mst/coxiella_burnetii/strains.html	Glazunova et al, 2005
CB 36	Human	Placenta	France	Martigues	1992	1	10-locus MST (Cox2, 5, 18, 20, 22, 37, 51, 56, 57 and 61)	http://ifr48.timone.univ-mrs.fr/mst/coxiella_burnetii/strains.html	Glazunova et al, 2005
CB 38	Human	Blood	France	Marseille	1992	1	10-locus MST (Cox2, 5, 18, 20, 22, 37, 51, 56, 57 and 61)	http://ifr48.timone.univ-mrs.fr/mst/coxiella_burnetii/strains.html	Glazunova et al, 2005
CB 41	Human	Cardiac valve	France	Marseille	1993	1	10-locus MST (Cox2, 5, 18, 20, 22, 37, 51, 56, 57 and 61)	http://ifr48.timone.univ-mrs.fr/mst/coxiella_burnetii/strains.html	Glazunova et al, 2005
CB 60	Human	Blood	France	Marseille	1996	1	10-locus MST (Cox2, 5, 18, 20, 22, 37, 51, 56, 57 and 61)	http://ifr48.timone.univ-mrs.fr/mst/coxiella_burnetii/strains.html	Glazunova et al, 2005
CB 63	Human	Cardiac valve	France	Marseille	1994	1	10-locus MST (Cox2, 5, 18, 20, 22, 37, 51, 56, 57 and 61)	http://ifr48.timone.univ-mrs.fr/mst/coxiella_burnetii/strains.html	Glazunova et al, 2005
CB 75	Human	Blood	France	Marseille	1998	1	10-locus MST (Cox2, 5, 18, 20, 22, 37, 51, 56, 57 and 61)	http://ifr48.timone.univ-mrs.fr/mst/coxiella_burnetii/strains.html	Glazunova et al, 2005
CB 82	Human	Blood	France	Marseille	1999	1	10-locus MST (Cox2, 5, 18, 20, 22, 37, 51, 56, 57 and 61)	http://ifr48.timone.univ-mrs.fr/mst/coxiella_burnetii/strains.html	Glazunova et al, 2005
CB 86	Human	Blood	France	Marseille	1999	1	10-locus MST (Cox2, 5, 18, 20, 22, 37, 51, 56, 57 and 61)	http://ifr48.timone.univ-mrs.fr/mst/coxiella_burnetii/strains.html	Glazunova et al, 2005
CB 87	Human	Placenta	France	Martigues	1999	1	10-locus MST (Cox2, 5, 18, 20, 22, 37, 51, 56, 57 and 61)	http://ifr48.timone.univ-mrs.fr/mst/coxiella_burnetii/strains.html	Glazunova et al, 2005
CB 89	Human	Placenta	France	Martigues	2000	1	10-locus MST (Cox2, 5, 18, 20, 22, 37, 51, 56, 57 and 61)	http://ifr48.timone.univ-mrs.fr/mst/coxiella_burnetii/strains.html	Glazunova et al, 2005
CB 94	Human	Blood	France	Aix en Provence	2000	1	10-locus MST (Cox2, 5, 18, 20, 22, 37, 51, 56, 57 and 61)	http://ifr48.timone.univ-mrs.fr/mst/coxiella_burnetii/strains.html	Glazunova et al, 2005
CB 97	Human	Blood	France	Marseille	2000	1	10-locus MST (Cox2, 5, 18, 20, 22, 37, 51, 56, 57 and 61)	http://ifr48.timone.univ-mrs.fr/mst/coxiella_burnetii/strains.html	Glazunova et al, 2005
CB101	Human	Cardiac valve	France	Marseille	2002	1	10-locus MST (Cox2, 5, 18, 20, 22, 37, 51, 56, 57 and 61)		Glazunova et al, 2005
CB 28	Human	Blood	France	Salon de Provence	1992	1	10-locus MST (Cox2, 5, 18, 20, 22, 37, 51, 56, 57 and 61)	http://ifr48.timone.univ-mrs.fr/mst/coxiella_burnetii/strains.html	Glazunova et al, 2005
CB 26	Human	Blood	France	Marseille	1992	1	10-locus MST (Cox2, 5, 18, 20, 22, 37, 51, 56, 57 and 61)	http://ifr48.timone.univ-mrs.fr/mst/coxiella_burnetii/strains.html	Glazunova et al, 2005
CB 64	Human	Blood	France	Martigues	1996	1	10-locus MST (Cox2, 5, 18, 20, 22, 37, 51, 56, 57 and 61)	http://ifr48.timone.univ-mrs.fr/mst/coxiella_burnetii/strains.html	Glazunova et al, 2005
CB 67	Human	Blood	France	NA	NA	1	10-locus MST (Cox2, 5, 18, 20, 22, 37, 51, 56, 57 and 61)	http://ifr48.timone.univ-mrs.fr/mst/coxiella_burnetii/strains.html
CB 37	Human	Blood	France	NA	NA	1	10-locus MST (Cox2, 5, 18, 20, 22, 37, 51, 56, 57 and 61)	http://ifr48.timone.univ-mrs.fr/mst/coxiella_burnetii/strains.html
CB 200	Human	Psoas Abscess	France	NA	NA	1	10-locus MST (Cox2, 5, 18, 20, 22, 37, 51, 56, 57 and 61)	http://ifr48.timone.univ-mrs.fr/mst/coxiella_burnetii/strains.html
CB 198	Human	Serum	France	NA	NA	1	10-locus MST (Cox2, 5, 18, 20, 22, 37, 51, 56, 57 and 61)	http://ifr48.timone.univ-mrs.fr/mst/coxiella_burnetii/strains.html
CB 165	Human	Cardiac valve	France	NA	NA	1	10-locus MST (Cox2, 5, 18, 20, 22, 37, 51, 56, 57 and 61)	http://ifr48.timone.univ-mrs.fr/mst/coxiella_burnetii/strains.html
CB 153	Human	Blood	France	NA	NA	1	10-locus MST (Cox2, 5, 18, 20, 22, 37, 51, 56, 57 and 61)	http://ifr48.timone.univ-mrs.fr/mst/coxiella_burnetii/strains.html
CB 110	human	Blood	France	NA	NA	1	10-locus MST (Cox2, 5, 18, 20, 22, 37, 51, 56, 57 and 61)	http://ifr48.timone.univ-mrs.fr/mst/coxiella_burnetii/strains.html
CB 39	Human	Blood	France	Marseille	1992	2	10-locus MST (Cox2, 5, 18, 20, 22, 37, 51, 56, 57 and 61)	http://ifr48.timone.univ-mrs.fr/mst/coxiella_burnetii/strains.html	Glazunova et al, 2005
RT1140	Human	Blood	Ukrain	Krimea	1954	2	10-locus MST (Cox2, 5, 18, 20, 22, 37, 51, 56, 57 and 61)	http://ifr48.timone.univ-mrs.fr/mst/coxiella_burnetii/strains.html	Glazunova et al, 2005
RT-Schperling	Human	Blood	Kyrgyzstan	NA	1955	2	Whole genome sequencing	Genebank (access no CP014563)	Glazunova et al, 2005
African-Q (RSA 334; Q321)	NA	NA	NA	NA	NA	2	Whole genome sequencing	Genebank (access no AAYJ00000000)	Hornstra et al, 2011
DNA2906960	Human	Blood	France	NA	NA	2	10-locus MST (Cox2, 5, 18, 20, 22, 37, 51, 56, 57 and 61)	http://ifr48.timone.univ-mrs.fr/mst/coxiella_burnetii/strains.html
CB 39	Human	Blood	France	NA	NA	2	10-locus MST (Cox2, 5, 18, 20, 22, 37, 51, 56, 57 and 61)	http://ifr48.timone.univ-mrs.fr/mst/coxiella_burnetii/strains.html
CB 186	Human	Cardiac valve	France	NA	NA	2	10-locus MST (Cox2, 5, 18, 20, 22, 37, 51, 56, 57 and 61)	http://ifr48.timone.univ-mrs.fr/mst/coxiella_burnetii/strains.html
CB 142	Human	Cardiac valve	France	NA	NA	2	10-locus MST (Cox2, 5, 18, 20, 22, 37, 51, 56, 57 and 61)	http://ifr48.timone.univ-mrs.fr/mst/coxiella_burnetii/strains.html
CB118	Human	Cardiac valve	France	Marseille	2004	3	10-locus MST (Cox2, 5, 18, 20, 22, 37, 51, 56, 57 and 61)	http://ifr48.timone.univ-mrs.fr/mst/coxiella_burnetii/strains.html	Glazunova et al, 2005
124 WPO	Environmental	Cow permises	Poland	Masovian	2011/12	3	partial MST (Cox18, Cox20, Cox37, Cox51, Cox57, Cox61)		Bielawska-Drózd et al, 2014
CB 62	Human	Blood	France	Martigues	1996	4	10-locus MST (Cox2, 5, 18, 20, 22, 37, 51, 56, 57 and 61)	http://ifr48.timone.univ-mrs.fr/mst/coxiella_burnetii/strains.html	Glazunova et al, 2005
CB 20	Human	Blood	France	Salon de Provence	1991	4	10-locus MST (Cox2, 5, 18, 20, 22, 37, 51, 56, 57 and 61)	http://ifr48.timone.univ-mrs.fr/mst/coxiella_burnetii/strains.html	Glazunova et al, 2005
CB 51	Human	Placenta	Spain	Madrid	1996	4	10-locus MST (Cox2, 5, 18, 20, 22, 37, 51, 56, 57 and 61)	http://ifr48.timone.univ-mrs.fr/mst/coxiella_burnetii/strains.html	Glazunova et al, 2005
CB12	Human	Blood	France	Aix en Provence	NA	4	10-locus MST (Cox2, 5, 18, 20, 22, 37, 51, 56, 57 and 61)	http://ifr48.timone.univ-mrs.fr/mst/coxiella_burnetii/strains.html	Glazunova et al, 2005
CB 57	Human	Blood	France	Martigues	1996	4	10-locus MST (Cox2, 5, 18, 20, 22, 37, 51, 56, 57 and 61)	http://ifr48.timone.univ-mrs.fr/mst/coxiella_burnetii/strains.html	Glazunova et al, 2005
CB 54	Human	Blood	France	Aix en Provence	1996	4	10-locus MST (Cox2, 5, 18, 20, 22, 37, 51, 56, 57 and 61)	http://ifr48.timone.univ-mrs.fr/mst/coxiella_burnetii/strains.html	Glazunova et al, 2005
Patient 1516	Human	Blood	Portugal	Faro	2006	4	10-locus MST (Cox2, 5, 18, 20, 22, 37, 51, 56, 57 and 61)	http://ifr48.timone.univ-mrs.fr/mst/coxiella_burnetii/strains.html; http://mlva.u-psud.fr/mlvav4/genotyping/view.php	Santos et al, 2012
Patient 1519	Human	Blood	Portugal	Almancil	2006	4	10-locus MST (Cox2, 5, 18, 20, 22, 37, 51, 56, 57 and 61)	http://ifr48.timone.univ-mrs.fr/mst/coxiella_burnetii/strains.html; http://mlva.u-psud.fr/mlvav4/genotyping/view.php	Santos et al, 2012
Patient 1526	Human	Blood	Portugal	Reguengos de Monsaraz	2006	4	10-locus MST (Cox2, 5, 18, 20, 22, 37, 51, 56, 57 and 61)	http://ifr48.timone.univ-mrs.fr/mst/coxiella_burnetii/strains.html; http://mlva.u-psud.fr/mlvav4/genotyping/view.php	Santos et al, 2012
Patient 1550	Human	Blood	Portugal	Alcoutim	2006	4	10-locus MST (Cox2, 5, 18, 20, 22, 37, 51, 56, 57 and 61)	http://ifr48.timone.univ-mrs.fr/mst/coxiella_burnetii/strains.html; http://mlva.u-psud.fr/mlvav4/genotyping/view.php	Santos et al, 2012
Patient 9724	Human	Blood	Portugal	Aguas de Moura	2010	4	10-locus MST (Cox2, 5, 18, 20, 22, 37, 51, 56, 57 and 61)	http://ifr48.timone.univ-mrs.fr/mst/coxiella_burnetii/strains.html; http://mlva.u-psud.fr/mlvav4/genotyping/view.php	Santos et al, 2012
Patien 11288	Human	Blood	Portugal	Odivelas	2010	4	10-locus MST (Cox2, 5, 18, 20, 22, 37, 51, 56, 57 and 61)	http://ifr48.timone.univ-mrs.fr/mst/coxiella_burnetii/strains.html; http://mlva.u-psud.fr/mlvav4/genotyping/view.php	Santos et al, 2012
CB 194	Human	Serum	France	NA	NA	4	10-locus MST (Cox2, 5, 18, 20, 22, 37, 51, 56, 57 and 61)	http://ifr48.timone.univ-mrs.fr/mst/coxiella_burnetii/strains.html
CB 156	Human	Cardiac valve	France	NA	NA	4	10-locus MST (Cox2, 5, 18, 20, 22, 37, 51, 56, 57 and 61)	http://ifr48.timone.univ-mrs.fr/mst/coxiella_burnetii/strains.html
CB 148	Human	Serum	France	NA	NA	4	10-locus MST (Cox2, 5, 18, 20, 22, 37, 51, 56, 57 and 61)	http://ifr48.timone.univ-mrs.fr/mst/coxiella_burnetii/strains.html
CB 123	Human	Blood	France	NA	NA	4	10-locus MST (Cox2, 5, 18, 20, 22, 37, 51, 56, 57 and 61)	http://ifr48.timone.univ-mrs.fr/mst/coxiella_burnetii/strains.html
CB111	Human	Cardiac valve	France	Marseille	2003	5	10-locus MST (Cox2, 5, 18, 20, 22, 37, 51, 56, 57 and 61)	http://ifr48.timone.univ-mrs.fr/mst/coxiella_burnetii/strains.html	Glazunova et al, 2005
CB 35	Human	Cardiac valve	France	Paris	1992	5	10-locus MST (Cox2, 5, 18, 20, 22, 37, 51, 56, 57 and 61)	http://ifr48.timone.univ-mrs.fr/mst/coxiella_burnetii/strains.html	Glazunova et al, 2005
V525	Human	Cardiac valve	Tunisia	Sfax	NA	5	10-locus MST (Cox2, 5, 18, 20, 22, 37, 51, 56, 57 and 61)		Delaloye et al, 2017
CB 167	Human	Cardiac valve	Tunisia	NA	NA	5	10-locus MST (Cox2, 5, 18, 20, 22, 37, 51, 56, 57 and 61)	http://ifr48.timone.univ-mrs.fr/mst/coxiella_burnetii/strains.html
CB 166	Human	Cardiac valve	Tunisia	NA	NA	5	10-locus MST (Cox2, 5, 18, 20, 22, 37, 51, 56, 57 and 61)	http://ifr48.timone.univ-mrs.fr/mst/coxiella_burnetii/strains.html
CB 45	Human	Cardiac valve	France	Paris	1993	6	10-locus MST (Cox2, 5, 18, 20, 22, 37, 51, 56, 57 and 61)	http://ifr48.timone.univ-mrs.fr/mst/coxiella_burnetii/strains.html	Glazunova et al, 2005
Wv21	Cattle	Vaginal swab	Poland	Lublin	2011/12	6	partial MST (Cox18, Cox20, Cox37, Cox51, Cox57, Cox61)		Bielawska-Drózd et al, 2014
P203519	tick	NA	Senegal	NA	NA	6	10-locus MST (Cox2, 5, 18, 20, 22, 37, 51, 56, 57 and 61)	http://ifr48.timone.univ-mrs.fr/mst/coxiella_burnetii/strains.html
DNA2906363	Human	Serum	France	NA	NA	6	10-locus MST (Cox2, 5, 18, 20, 22, 37, 51, 56, 57 and 61)	http://ifr48.timone.univ-mrs.fr/mst/coxiella_burnetii/strains.html
CB 150	tick	NA	Senegal	NA	NA	6	10-locus MST (Cox2, 5, 18, 20, 22, 37, 51, 56, 57 and 61)	http://ifr48.timone.univ-mrs.fr/mst/coxiella_burnetii/strains.html
CB 149	tick	NA	Senegal	NA	NA	6	10-locus MST (Cox2, 5, 18, 20, 22, 37, 51, 56, 57 and 61)	http://ifr48.timone.univ-mrs.fr/mst/coxiella_burnetii/strains.html
CB 43	Human	Cardiac valve	France	Paris	1993	7	10-locus MST (Cox2, 5, 18, 20, 22, 37, 51, 56, 57 and 61)	http://ifr48.timone.univ-mrs.fr/mst/coxiella_burnetii/strains.html	Glazunova et al, 2005
Leningrad-2	Human	Blood	Russia	Leningrad	1955	7	10-locus MST (Cox2, 5, 18, 20, 22, 37, 51, 56, 57 and 61)	http://ifr48.timone.univ-mrs.fr/mst/coxiella_burnetii/strains.html	Glazunova et al, 2005
Leningrad-4	Human	Blood	Russia	Leningrad	1957	7	10-locus MST (Cox2, 5, 18, 20, 22, 37, 51, 56, 57 and 61)	http://ifr48.timone.univ-mrs.fr/mst/coxiella_burnetii/strains.html	Glazunova et al, 2005
CB10	Human	Cardiac valve	France	Grenoble	NA	8	10-locus MST (Cox2, 5, 18, 20, 22, 37, 51, 56, 57 and 61)	http://ifr48.timone.univ-mrs.fr/mst/coxiella_burnetii/strains.html	Glazunova et al, 2005
CB 9	Human	Blood	France	Lyon	NA	8	10-locus MST (Cox2, 5, 18, 20, 22, 37, 51, 56, 57 and 61)	http://ifr48.timone.univ-mrs.fr/mst/coxiella_burnetii/strains.html	Glazunova et al, 2005
CB 31	Human	Cardiac valve	France	Marseille	1992	8	10-locus MST (Cox2, 5, 18, 20, 22, 37, 51, 56, 57 and 61)	http://ifr48.timone.univ-mrs.fr/mst/coxiella_burnetii/strains.html	Glazunova et al, 2005
CB 34	Human	Blood	France	Marseille	1992	8	10-locus MST (Cox2, 5, 18, 20, 22, 37, 51, 56, 57 and 61)	http://ifr48.timone.univ-mrs.fr/mst/coxiella_burnetii/strains.html	Glazunova et al, 2005
CB 44	Human	Cardiac valve	France	Créteil	1993	8	10-locus MST (Cox2, 5, 18, 20, 22, 37, 51, 56, 57 and 61)	http://ifr48.timone.univ-mrs.fr/mst/coxiella_burnetii/strains.html	Glazunova et al, 2005
CB 53	Human	Aneurysm	France	Marseille	1995	8	10-locus MST (Cox2, 5, 18, 20, 22, 37, 51, 56, 57 and 61)	http://ifr48.timone.univ-mrs.fr/mst/coxiella_burnetii/strains.html	Glazunova et al, 2005
CB 61	Human	Valvular prosthesis	France	Marseille	1996	8	10-locus MST (Cox2, 5, 18, 20, 22, 37, 51, 56, 57 and 61)	http://ifr48.timone.univ-mrs.fr/mst/coxiella_burnetii/strains.html	Glazunova et al, 2005
CB 70	Human	Cardiac valve	France	Grenoble	1997	8	10-locus MST (Cox2, 5, 18, 20, 22, 37, 51, 56, 57 and 61)	http://ifr48.timone.univ-mrs.fr/mst/coxiella_burnetii/strains.html	Glazunova et al, 2005
CB 71	Human	Valvular prosthesis	France	Saint-Laurent du Var	1997	8	10-locus MST (Cox2, 5, 18, 20, 22, 37, 51, 56, 57 and 61)	http://ifr48.timone.univ-mrs.fr/mst/coxiella_burnetii/strains.html	Glazunova et al, 2005
CB 73	Human	Valvular prosthesis	France	Marseille	1998	8	10-locus MST (Cox2, 5, 18, 20, 22, 37, 51, 56, 57 and 61)	http://ifr48.timone.univ-mrs.fr/mst/coxiella_burnetii/strains.html	Glazunova et al, 2005
CB 81	Human	Cardiac valve	Spain	Madrid	1999	8	10-locus MST (Cox2, 5, 18, 20, 22, 37, 51, 56, 57 and 61)	http://ifr48.timone.univ-mrs.fr/mst/coxiella_burnetii/strains.html	Glazunova et al, 2005
CB 91	Human	Valvular prosthesis	France	Marseille	2000	8	10-locus MST (Cox2, 5, 18, 20, 22, 37, 51, 56, 57 and 61)	http://ifr48.timone.univ-mrs.fr/mst/coxiella_burnetii/strains.html	Glazunova et al, 2005
CB 93	Human	Placenta	France	Dreux	2000	8	10-locus MST (Cox2, 5, 18, 20, 22, 37, 51, 56, 57 and 61)	http://ifr48.timone.univ-mrs.fr/mst/coxiella_burnetii/strains.html	Glazunova et al, 2005
CB 95	Human	Blood	France	Marseille	2000	8	10-locus MST (Cox2, 5, 18, 20, 22, 37, 51, 56, 57 and 61)	http://ifr48.timone.univ-mrs.fr/mst/coxiella_burnetii/strains.html	Glazunova et al, 2005
CB116	Human	Aneurysm	France	Marseille	2003	8	10-locus MST (Cox2, 5, 18, 20, 22, 37, 51, 56, 57 and 61)	http://ifr48.timone.univ-mrs.fr/mst/coxiella_burnetii/strains.html	Glazunova et al, 2005
CB 96	Human	Cardiac valve	France	Marseille	2000	8	10-locus MST (Cox2, 5, 18, 20, 22, 37, 51, 56, 57 and 61)	http://ifr48.timone.univ-mrs.fr/mst/coxiella_burnetii/strains.html	Glazunova et al, 2005
CB114	Human	Cardiac valve	France	Marseille	2003	8	10-locus MST (Cox2, 5, 18, 20, 22, 37, 51, 56, 57 and 61)	http://ifr48.timone.univ-mrs.fr/mst/coxiella_burnetii/strains.html	Glazunova et al, 2005
CB15	Human	Cardiac valve	France	Lyon	1991	8	10-locus MST (Cox2, 5, 18, 20, 22, 37, 51, 56, 57 and 61)	http://ifr48.timone.univ-mrs.fr/mst/coxiella_burnetii/strains.html	Glazunova et al, 2005
CB 47	Human	Cardiac valve	Spain	Barcelone	1994	8	10-locus MST (Cox2, 5, 18, 20, 22, 37, 51, 56, 57 and 61)	http://ifr48.timone.univ-mrs.fr/mst/coxiella_burnetii/strains.html	Glazunova et al, 2005
CB 99	Human	Cardiac valve	France	Marseille	2000	8	10-locus MST (Cox2, 5, 18, 20, 22, 37, 51, 56, 57 and 61)	http://ifr48.timone.univ-mrs.fr/mst/coxiella_burnetii/strains.html	Glazunova et al, 2005
CB106	Human	Cardiac valve	France	Toulouse	2001	8	10-locus MST (Cox2, 5, 18, 20, 22, 37, 51, 56, 57 and 61)	http://ifr48.timone.univ-mrs.fr/mst/coxiella_burnetii/strains.html	Glazunova et al, 2005
CB 107	Human	Cardiac valve	France			8	10-locus MST (Cox2, 5, 18, 20, 22, 37, 51, 56, 57 and 61)	http://ifr48.timone.univ-mrs.fr/mst/coxiella_burnetii/strains.html
CB 79	Human	Cardiac valve	France	Paris	1999	8	10-locus MST (Cox2, 5, 18, 20, 22, 37, 51, 56, 57 and 61)	http://ifr48.timone.univ-mrs.fr/mst/coxiella_burnetii/strains.html	Glazunova et al, 2005
CB 98	Human	Cardiac valve	France	Marseille	2000	8	10-locus MST (Cox2, 5, 18, 20, 22, 37, 51, 56, 57 and 61)	http://ifr48.timone.univ-mrs.fr/mst/coxiella_burnetii/strains.html	Glazunova et al, 2005
CB 83	Goat	Placenta	US	Newfoundland	1999	8	10-locus MST (Cox2, 5, 18, 20, 22, 37, 51, 56, 57 and 61)		Glazunova et al, 2005
CB 8	Human	Cardiac valve	France	Marseille	1990	8	10-locus MST (Cox2, 5, 18, 20, 22, 37, 51, 56, 57 and 61)	http://ifr48.timone.univ-mrs.fr/mst/coxiella_burnetii/strains.html	Glazunova et al, 2005
Priscilla (MSU Goat G177; Q177)	Goat	Cotyledon	US	Montana	1980	8	Whole genome sequencing	Genebank (access no CP018150); http://ifr48.timone.univ-mrs.fr/mst/coxiella_burnetii/strains.html	Glazunova et al, 2005; Hornstra et al, 2011
CB117	Human	Cardiac valve	France	Marseille	2004	8	10-locus MST (Cox2, 5, 18, 20, 22, 37, 51, 56, 57 and 61)	http://ifr48.timone.univ-mrs.fr/mst/coxiella_burnetii/strains.html	Glazunova et al, 2005
Patient 1658	Human	Blood	Portugal	Fundão	2007	8	10-locus MST (Cox2, 5, 18, 20, 22, 37, 51, 56, 57 and 61)	http://ifr48.timone.univ-mrs.fr/mst/coxiella_burnetii/strains.html; http://mlva.u-psud.fr/mlvav4/genotyping/view.php	Santos et al, 2012
Patient 10639	Human	Cardiac valve	Portugal	Amadora	2010	8	10-locus MST (Cox2, 5, 18, 20, 22, 37, 51, 56, 57 and 61)	http://ifr48.timone.univ-mrs.fr/mst/coxiella_burnetii/strains.html; http://mlva.u-psud.fr/mlvav4/genotyping/view.php	Santos et al, 2012
GT3	Goat	Placenta	Spain	Toledo	2010	8	partial MST (Cox2, 5, 18, 22, 37, 51, 56 and 61)	http://ifr48.timone.univ-mrs.fr/mst/coxiella_burnetii/strains.html	Astobiza et al, 2012
Sh1	Sheep	Placenta	Spain	Alava	2004	8	partial MST (Cox2, 5, 18, 22, 37, 51, 56 and 61)	http://ifr48.timone.univ-mrs.fr/mst/coxiella_burnetii/strains.html	Astobiza et al, 2012
Sh2	Sheep	Feces	Spain	Gipuzkoa	2007	8	partial MST (Cox2, 5, 18, 22, 37, 51 and 61)	http://ifr48.timone.univ-mrs.fr/mst/coxiella_burnetii/strains.html	Astobiza et al, 2012
	Goat	Commercial milk	US	Pensylvannia	NA	8	SNPs (Cox22, Cox51, Cox56, Cox57)		Pearson et al, 2014
	Goat	Commercial milk	US	NA	NA	8	SNPs (Cox22, Cox51, Cox56, Cox57)		Pearson et al, 2014	28 positive samples from 1 brand over 3 years
Canada Goat (Q218)	Goat	Fetal spleen	Canada	Ontario	1981	8	SNPs (Cox22, Cox51, Cox56, Cox57)		Hornstra et al, 2011
ES-CA1	Environmental	in a goat farm	US	California	2011	8	SNPs (Cox22, Cox51, Cox56, Cox57)		Hornstra et al, 2011
F (Q228)	Human	Cardiac valve	US	Washinton	1982	8	SNPs (Cox22, Cox51, Cox56, Cox57)		Hornstra et al, 2011
GP-CO1	Goat	Placenta	US	Colorado	2007	8	SNPs (Cox22, Cox51, Cox56, Cox57)		Hornstra et al, 2011
GP-CO2	Goat	Placenta	US	Colorado	2007	8	SNPs (Cox22, Cox51, Cox56, Cox57)		Hornstra et al, 2011
HHV-WA2	Human	Cardiac valve	US	Washinton	2010	8	SNPs (Cox22, Cox51, Cox56, Cox57)		Hornstra et al, 2011
K (Q 154, KAV)	Human	Cardiac valve	US	Oregon	1979	8	SNPs (Cox22, Cox51, Cox56, Cox57)		Hornstra et al, 2011
P (Q238, Q173, PAV)	Human	Cardiac valve	US	California	1979	8	SNPs (Cox22, Cox51, Cox56, Cox57)		Hornstra et al, 2011
CbO184	Sheep	Placenta	France	NA	NA	8	NA		Sidi-Boumedine et al, 2015
Commercial dairies in Indiana	Cattle	bulk tank milk	US	Indiana	2011	8	SNPs (Cox22, Cox51, Cox56, Cox57)		Bauer et al, 2015	In 74 samples, two (2.7 %) were identified as belonging to ST8, one co-infected with ST 20
DNA205596	Human	Cardiac valve	France	NA	NA	8	10-locus MST (Cox2, 5, 18, 20, 22, 37, 51, 56, 57 and 61)	http://ifr48.timone.univ-mrs.fr/mst/coxiella_burnetii/strains.html
CB 84	Human	Blood	France	NA	NA	8	10-locus MST (Cox2, 5, 18, 20, 22, 37, 51, 56, 57 and 61)	http://ifr48.timone.univ-mrs.fr/mst/coxiella_burnetii/strains.html
CB 199	Human	Serum	France	NA	NA	8	10-locus MST (Cox2, 5, 18, 20, 22, 37, 51, 56, 57 and 61)	http://ifr48.timone.univ-mrs.fr/mst/coxiella_burnetii/strains.html
CB 195	Human	Cardiac valve	US	NA	NA	8	10-locus MST (Cox2, 5, 18, 20, 22, 37, 51, 56, 57 and 61)	http://ifr48.timone.univ-mrs.fr/mst/coxiella_burnetii/strains.html
CB 193	Human	Cardiac valve	US	NA	NA	8	10-locus MST (Cox2, 5, 18, 20, 22, 37, 51, 56, 57 and 61)	http://ifr48.timone.univ-mrs.fr/mst/coxiella_burnetii/strains.html
CB 192	Human	Cardiac valve	France	NA	NA	8	10-locus MST (Cox2, 5, 18, 20, 22, 37, 51, 56, 57 and 61)	http://ifr48.timone.univ-mrs.fr/mst/coxiella_burnetii/strains.html
CB 191	Human	Cardiac valve	France	NA	NA	8	10-locus MST (Cox2, 5, 18, 20, 22, 37, 51, 56, 57 and 61)	http://ifr48.timone.univ-mrs.fr/mst/coxiella_burnetii/strains.html
CB 190	Human	Aneurysm	France	NA	NA	8	10-locus MST (Cox2, 5, 18, 20, 22, 37, 51, 56, 57 and 61)	http://ifr48.timone.univ-mrs.fr/mst/coxiella_burnetii/strains.html
CB 188	Human	Cardiac valve	France	NA	NA	8	10-locus MST (Cox2, 5, 18, 20, 22, 37, 51, 56, 57 and 61)	http://ifr48.timone.univ-mrs.fr/mst/coxiella_burnetii/strains.html
CB 187	Human	Cardiac valve	France	NA	NA	8	10-locus MST (Cox2, 5, 18, 20, 22, 37, 51, 56, 57 and 61)	http://ifr48.timone.univ-mrs.fr/mst/coxiella_burnetii/strains.html
CB 180	Human	Bone	France	NA	NA	8	10-locus MST (Cox2, 5, 18, 20, 22, 37, 51, 56, 57 and 61)	http://ifr48.timone.univ-mrs.fr/mst/coxiella_burnetii/strains.html
CB 18	Human	Blood	France	NA	NA	8	10-locus MST (Cox2, 5, 18, 20, 22, 37, 51, 56, 57 and 61)	http://ifr48.timone.univ-mrs.fr/mst/coxiella_burnetii/strains.html
CB 173	Human	Cardiac valve	France	NA	NA	8	10-locus MST (Cox2, 5, 18, 20, 22, 37, 51, 56, 57 and 61)	http://ifr48.timone.univ-mrs.fr/mst/coxiella_burnetii/strains.html
CB 172	Human	Cardiac valve	France	NA	NA	8	10-locus MST (Cox2, 5, 18, 20, 22, 37, 51, 56, 57 and 61)	http://ifr48.timone.univ-mrs.fr/mst/coxiella_burnetii/strains.html
CB 170	Human	Bone	US	NA	NA	8	10-locus MST (Cox2, 5, 18, 20, 22, 37, 51, 56, 57 and 61)	http://ifr48.timone.univ-mrs.fr/mst/coxiella_burnetii/strains.html
CB 160	Human	Aortic biopsy	France	NA	NA	8	10-locus MST (Cox2, 5, 18, 20, 22, 37, 51, 56, 57 and 61)	http://ifr48.timone.univ-mrs.fr/mst/coxiella_burnetii/strains.html
CB 16	Human	Aneurysm	France	NA	NA	8	10-locus MST (Cox2, 5, 18, 20, 22, 37, 51, 56, 57 and 61)	http://ifr48.timone.univ-mrs.fr/mst/coxiella_burnetii/strains.html
CB 151	Human	Cardiac valve	France	NA	NA	8	10-locus MST (Cox2, 5, 18, 20, 22, 37, 51, 56, 57 and 61)	http://ifr48.timone.univ-mrs.fr/mst/coxiella_burnetii/strains.html
CB 147	Human	Blood	France	NA	NA	8	10-locus MST (Cox2, 5, 18, 20, 22, 37, 51, 56, 57 and 61)	http://ifr48.timone.univ-mrs.fr/mst/coxiella_burnetii/strains.html
CB 146	Human	Valvular prosthesis	Switzerland	NA	NA	8	10-locus MST (Cox2, 5, 18, 20, 22, 37, 51, 56, 57 and 61)	http://ifr48.timone.univ-mrs.fr/mst/coxiella_burnetii/strains.html
CB 145	Human	Trombus	France	NA	NA	8	10-locus MST (Cox2, 5, 18, 20, 22, 37, 51, 56, 57 and 61)	http://ifr48.timone.univ-mrs.fr/mst/coxiella_burnetii/strains.html
CB 141	Human	Cardiac valve	France	NA	NA	8	10-locus MST (Cox2, 5, 18, 20, 22, 37, 51, 56, 57 and 61)	http://ifr48.timone.univ-mrs.fr/mst/coxiella_burnetii/strains.html
CB 139	Human	Cardiac valve	France	NA	NA	8	10-locus MST (Cox2, 5, 18, 20, 22, 37, 51, 56, 57 and 61)	http://ifr48.timone.univ-mrs.fr/mst/coxiella_burnetii/strains.html
CB 135	Human	Cardiac valve	France	NA	NA	8	10-locus MST (Cox2, 5, 18, 20, 22, 37, 51, 56, 57 and 61)	http://ifr48.timone.univ-mrs.fr/mst/coxiella_burnetii/strains.html
CB 134	Human	Cardiac valve	France	NA	NA	8	10-locus MST (Cox2, 5, 18, 20, 22, 37, 51, 56, 57 and 61)	http://ifr48.timone.univ-mrs.fr/mst/coxiella_burnetii/strains.html
CB 128	Human	Cardiac valve	France	NA	NA	8	10-locus MST (Cox2, 5, 18, 20, 22, 37, 51, 56, 57 and 61)	http://ifr48.timone.univ-mrs.fr/mst/coxiella_burnetii/strains.html
CB 127	Human	Aneurysm	France	NA	NA	8	10-locus MST (Cox2, 5, 18, 20, 22, 37, 51, 56, 57 and 61)	http://ifr48.timone.univ-mrs.fr/mst/coxiella_burnetii/strains.html
CB	Human	Cardiac valve	France	NA	NA	8	10-locus MST (Cox2, 5, 18, 20, 22, 37, 51, 56, 57 and 61)	http://ifr48.timone.univ-mrs.fr/mst/coxiella_burnetii/strains.html
1264782	Human	Cardiac valve	France	NA	NA	8	10-locus MST (Cox2, 5, 18, 20, 22, 37, 51, 56, 57 and 61)	http://ifr48.timone.univ-mrs.fr/mst/coxiella_burnetii/strains.html
P205596	Human	Bone	France	NA	NA	8	10-locus MST (Cox2, 5, 18, 20, 22, 37, 51, 56, 57 and 61)	http://ifr48.timone.univ-mrs.fr/mst/coxiella_burnetii/strains.html
Cbuk-Q154	NA	NA	NA	NA	NA	close to 8	Whole genome sequencing	Genebank (access no CP001020)	Beare et al, 2009
Farm 3	Goat	Fetus brain	Italy	Avezzano, L'Aquila	2012	close to 8	10-locus MST (Cox2, 5, 18, 20, 22, 37, 51, 56, 57 and 61)		Di Domenico et al, 2014
CB 32	Human	Cardiac valve	France	Lyon	1992	9	10-locus MST (Cox2, 5, 18, 20, 22, 37, 51, 56, 57 and 61)	http://ifr48.timone.univ-mrs.fr/mst/coxiella_burnetii/strains.html	Glazunova et al, 2005
CB 92	Human	Cardiac valve	France	Marseille	2000	9	10-locus MST (Cox2, 5, 18, 20, 22, 37, 51, 56, 57 and 61)	http://ifr48.timone.univ-mrs.fr/mst/coxiella_burnetii/strains.html	Glazunova et al, 2005
CB 49	Human	Cardiac valve	France	Marseille	1994	9	10-locus MST (Cox2, 5, 18, 20, 22, 37, 51, 56, 57 and 61)	http://ifr48.timone.univ-mrs.fr/mst/coxiella_burnetii/strains.html	Glazunova et al, 2005
CB 65	Human	Cardiac valve	France	Marseille	1996	9	10-locus MST (Cox2, 5, 18, 20, 22, 37, 51, 56, 57 and 61)	http://ifr48.timone.univ-mrs.fr/mst/coxiella_burnetii/strains.html
CB 131	Human	Bone (vertebral disc)	France	Toulouse	NA	9	10-locus MST (Cox2, 5, 18, 20, 22, 37, 51, 56, 57 and 61)	http://ifr48.timone.univ-mrs.fr/mst/coxiella_burnetii/strains.html	Angelakis et al, 2013
CB103	Sheep	Placenta	France	Marseille	2001	10	10-locus MST (Cox2, 5, 18, 20, 22, 37, 51, 56, 57 and 61)		Glazunova et al, 2005	não está incluida na nova base de dados
M.IE65	Human	Cardiac valve	Netherlands	Marseille	1996	10	10-locus MST (Cox2, 5, 18, 20, 22, 37, 51, 56, 57 and 61)	http://mlva.u-psud.fr/mlvav4/genotyping/view.php
CB13	Human	Blood	France	Paris	NA	11	10-locus MST (Cox2, 5, 18, 20, 22, 37, 51, 56, 57 and 61)	http://ifr48.timone.univ-mrs.fr/mst/coxiella_burnetii/strains.html	Glazunova et al, 2005
CB 40	Human	Cardiac valve	France	Paris	1993	11	10-locus MST (Cox2, 5, 18, 20, 22, 37, 51, 56, 57 and 61)	http://ifr48.timone.univ-mrs.fr/mst/coxiella_burnetii/strains.html	Glazunova et al, 2005
CB 46	Human	Valvular prosthesis	France	Paris	1993	11	10-locus MST (Cox2, 5, 18, 20, 22, 37, 51, 56, 57 and 61)	http://ifr48.timone.univ-mrs.fr/mst/coxiella_burnetii/strains.html	Glazunova et al, 2005
CB 154	Human	Cardiac valve	Belgium	NA	NA	11	10-locus MST (Cox2, 5, 18, 20, 22, 37, 51, 56, 57 and 61)	http://ifr48.timone.univ-mrs.fr/mst/coxiella_burnetii/strains.html
CB 132	Human	Cardiac valve	Belgium	NA	NA	11	10-locus MST (Cox2, 5, 18, 20, 22, 37, 51, 56, 57 and 61)	http://ifr48.timone.univ-mrs.fr/mst/coxiella_burnetii/strains.html
CB 126	Human	Cardiac valve	France	NA	NA	11	10-locus MST (Cox2, 5, 18, 20, 22, 37, 51, 56, 57 and 61)	http://ifr48.timone.univ-mrs.fr/mst/coxiella_burnetii/strains.html
Farm 4	Goat	Cheese (semi-hard)	Italy	Tuscany	NA	12	10-locus MST (Cox2, 5, 18, 20, 22, 37, 51, 56, 57 and 61)		Galiero et al, 2016
Farm 28	Sheep	Cheese (semi-hard)	Italy	Tuscany	NA	12	10-locus MST (Cox2, 5, 18, 20, 22, 37, 51, 56, 57 and 61)		Galiero et al, 2016
Farm 21	Sheep	Cheese (semi-hard)	Italy	Tuscany	NA	12	10-locus MST (Cox2, 5, 18, 20, 22, 37, 51, 56, 57 and 61)		Galiero et al, 2016
CB 5	Human	Blood	France	Paris	1990	12	10-locus MST (Cox2, 5, 18, 20, 22, 37, 51, 56, 57 and 61)	http://ifr48.timone.univ-mrs.fr/mst/coxiella_burnetii/strains.html	Glazunova et al, 2005
CB 6	Human	Blood	France	Paris	NA	12	10-locus MST (Cox2, 5, 18, 20, 22, 37, 51, 56, 57 and 61)	http://ifr48.timone.univ-mrs.fr/mst/coxiella_burnetii/strains.html	Glazunova et al, 2005
CB 42	Human	Valvular prosthesis	France	Toulouse	1993	12	10-locus MST (Cox2, 5, 18, 20, 22, 37, 51, 56, 57 and 61)	http://ifr48.timone.univ-mrs.fr/mst/coxiella_burnetii/strains.html	Glazunova et al, 2005
CB 52	Human	Valvular prosthesis	France	Paris	1995	12	10-locus MST (Cox2, 5, 18, 20, 22, 37, 51, 56, 57 and 61)	http://ifr48.timone.univ-mrs.fr/mst/coxiella_burnetii/strains.html	Glazunova et al, 2005
CB 56	Human	Cardiac valve	France	Paris	1996	12	10-locus MST (Cox2, 5, 18, 20, 22, 37, 51, 56, 57 and 61)	http://ifr48.timone.univ-mrs.fr/mst/coxiella_burnetii/strains.html	Glazunova et al, 2005
CB 58	Human	Spleen abscess	France	Lyon	1996	12	10-locus MST (Cox2, 5, 18, 20, 22, 37, 51, 56, 57 and 61)	http://ifr48.timone.univ-mrs.fr/mst/coxiella_burnetii/strains.html	Glazunova et al, 2005
CB 76	Human	Cardiac valve	France	Paris	1998	12	10-locus MST (Cox2, 5, 18, 20, 22, 37, 51, 56, 57 and 61)	http://ifr48.timone.univ-mrs.fr/mst/coxiella_burnetii/strains.html	Glazunova et al, 2005
CB105	Human	Cardiac valve	France	Montpellier	2001	12	10-locus MST (Cox2, 5, 18, 20, 22, 37, 51, 56, 57 and 61)	http://ifr48.timone.univ-mrs.fr/mst/coxiella_burnetii/strains.html	Glazunova et al, 2005
CB112	Human	Cardiac valve	Switzerland	Zurich	2003	12	10-locus MST (Cox2, 5, 18, 20, 22, 37, 51, 56, 57 and 61)	http://ifr48.timone.univ-mrs.fr/mst/coxiella_burnetii/strains.html	Glazunova et al, 2005
CB113	Goat	Placenta	France	Albi	2003	12	10-locus MST (Cox2, 5, 18, 20, 22, 37, 51, 56, 57 and 61)		Glazunova et al, 2005
CB 33	Human	Cardiac valve	France	Clermont-Ferrand	1992	12	10-locus MST (Cox2, 5, 18, 20, 22, 37, 51, 56, 57 and 61)	http://ifr48.timone.univ-mrs.fr/mst/coxiella_burnetii/strains.html	Glazunova et al, 2005
CB 55	Human	Vegetation	France	Paris	1996	12	10-locus MST (Cox2, 5, 18, 20, 22, 37, 51, 56, 57 and 61)		Glazunova et al, 2005
CB 183	Human	Cardiac valve	France	NA	NA	12	10-locus MST (Cox2, 5, 18, 20, 22, 37, 51, 56, 57 and 61)	http://ifr48.timone.univ-mrs.fr/mst/coxiella_burnetii/strains.html
CB 177	Human	Cardiac valve	France	NA	NA	12	10-locus MST (Cox2, 5, 18, 20, 22, 37, 51, 56, 57 and 61)	http://ifr48.timone.univ-mrs.fr/mst/coxiella_burnetii/strains.html
CB 171	Human	Aneurysm	France	NA	NA	12	10-locus MST (Cox2, 5, 18, 20, 22, 37, 51, 56, 57 and 61)	http://ifr48.timone.univ-mrs.fr/mst/coxiella_burnetii/strains.html
CB 164	Human	Retrostemal abscess	France	NA	NA	12	10-locus MST (Cox2, 5, 18, 20, 22, 37, 51, 56, 57 and 61)	http://ifr48.timone.univ-mrs.fr/mst/coxiella_burnetii/strains.html
CB 144	Human	Cardiac valve	Senegal	NA	NA	12	10-locus MST (Cox2, 5, 18, 20, 22, 37, 51, 56, 57 and 61)	http://ifr48.timone.univ-mrs.fr/mst/coxiella_burnetii/strains.html
CB 121	Human	Cardiac valve	Switzerland	NA	NA	12	10-locus MST (Cox2, 5, 18, 20, 22, 37, 51, 56, 57 and 61)	http://ifr48.timone.univ-mrs.fr/mst/coxiella_burnetii/strains.html
CB 120	Human	Blood	France	NA	NA	12	10-locus MST (Cox2, 5, 18, 20, 22, 37, 51, 56, 57 and 61)	http://ifr48.timone.univ-mrs.fr/mst/coxiella_burnetii/strains.html
CB 2	Human	Blood	France	Toulouse	NA	13	10-locus MST (Cox2, 5, 18, 20, 22, 37, 51, 56, 57 and 61)	http://ifr48.timone.univ-mrs.fr/mst/coxiella_burnetii/strains.html	Glazunova et al, 2005
CB 69	Human	Vegetation	France	Toulouse	1996	13	10-locus MST (Cox2, 5, 18, 20, 22, 37, 51, 56, 57 and 61)	http://ifr48.timone.univ-mrs.fr/mst/coxiella_burnetii/strains.html	Glazunova et al, 2005; Leroy et al, 2011
Goat 685	Goat	Fetal liver	Spain	Ituero de Azaba	2010	13	10-locus MST (Cox2, 5, 18, 20, 22, 37, 51, 56, 57 and 61)	http://ifr48.timone.univ-mrs.fr/mst/coxiella_burnetii/strains.html	Santos et al, 2012
Patient 1715	Human	Cardiac valve	Portugal	Lisbon	2007	13	10-locus MST (Cox2, 5, 18, 20, 22, 37, 51, 56, 57 and 61)	http://ifr48.timone.univ-mrs.fr/mst/coxiella_burnetii/strains.html; http://mlva.u-psud.fr/mlvav4/genotyping/view.php	Santos et al, 2012
GT1	Goat	Placenta	Spain	Alava	2010	13	partial MST (Cox2, 5, 18, 22, 37, 51, 56 and 61)	http://ifr48.timone.univ-mrs.fr/mst/coxiella_burnetii/strains.html	Astobiza et al, 2012
GT4	Goat	Placenta	Spain	Zamora	2005	13	partial MST (Cox2, 5, 18, 22, 37, 51, 56 and 61)	http://ifr48.timone.univ-mrs.fr/mst/coxiella_burnetii/strains.html	Astobiza et al, 2012
DC7	Cattle	Milk	Spain	Lugo	2011	13	partial MST (Cox2, 5, 18, 22, 37, 51, 56 and 61)	http://ifr48.timone.univ-mrs.fr/mst/coxiella_burnetii/strains.html	Astobiza et al, 2012
DC8	Cattle	Bulk tank milk	Spain	Bizkaia	2009	13	partial MST (Cox2, 5, 18, 22, 37, 51 and 61)	http://ifr48.timone.univ-mrs.fr/mst/coxiella_burnetii/strains.html	Astobiza et al, 2012
Sh3	Sheep	Vaginal swab	Spain	Gipuzkoa	2009	13	partial MST (Cox2, 5, 18, 22, 37, 51, 56 and 61)	http://ifr48.timone.univ-mrs.fr/mst/coxiella_burnetii/strains.html	Astobiza et al, 2012
sh4	Sheep	Vaginal swab	Spain	Gipuzkoa	2008	13	partial MST (Cox2, 5, 18, 22, 37, 51, 56 and 61)	http://ifr48.timone.univ-mrs.fr/mst/coxiella_burnetii/strains.html	Astobiza et al, 2012
CB102	Human	Valvular prosthesis	France	Poitiers	2001	15	10-locus MST (Cox2, 5, 18, 20, 22, 37, 51, 56, 57 and 61)	http://ifr48.timone.univ-mrs.fr/mst/coxiella_burnetii/strains.html	Glazunova et al, 2005
CbC2	Goat	Milk	France	NA	NA	15	NA		Sidi-Boumedine et al, 2015
EVC286	Goat	Vaginal swab	France	NA	NA	15	NA		Sidi-Boumedine et al, 2015
EVC13	Goat	Vaginal swab	France	NA	NA	15	NA		Sidi-Boumedine et al, 2015
EVC477	Goat	Vaginal swab	France	NA	NA	15	NA		Sidi-Boumedine et al, 2015
EVC282	Goat	Vaginal swab	France	NA	NA	15	NA		Sidi-Boumedine et al, 2015
EVC455	Goat	Vaginal swab	France	NA	NA	15	NA		Sidi-Boumedine et al, 2015
C.burnetii RSA 493 (Nine Mile phase I)	Dermacentor andersoni	Questing tick	US	Montana	1935	16	Whole genome sequencing	Genebank (access no AE016828.3); http://ifr48.timone.univ-mrs.fr/mst/coxiella_burnetii/strains.html	Glazunova et al, 2005
CB11	Human	Blood	France	Marseille	NA	16	10-locus MST (Cox2, 5, 18, 20, 22, 37, 51, 56, 57 and 61)	http://ifr48.timone.univ-mrs.fr/mst/coxiella_burnetii/strains.html	Glazunova et al, 2005
CB 23	Human	Blood	France	Clermont-Ferrand	1988	16	10-locus MST (Cox2, 5, 18, 20, 22, 37, 51, 56, 57 and 61)	http://ifr48.timone.univ-mrs.fr/mst/coxiella_burnetii/strains.html	Glazunova et al, 2005
Brasov	Human	NA	Romania	NA	NA	16	10-locus MST (Cox2, 5, 18, 20, 22, 37, 51, 56, 57 and 61)	http://ifr48.timone.univ-mrs.fr/mst/coxiella_burnetii/strains.html	Glazunova et al, 2005
Bangui (Giroud Bangui; RSA 431)	Human	Blood	Central Africa	NA	1949	16	10-locus MST (Cox2, 5, 18, 20, 22, 37, 51, 56, 57 and 61)	http://ifr48.timone.univ-mrs.fr/mst/coxiella_burnetii/strains.html	Glazunova et al, 2005; Hornstra et al, 2011
California (California 33; RSA 329)	Cattle	Milk	US	California	1947	16	10-locus MST (Cox2, 5, 18, 20, 22, 37, 51, 56, 57 and 61)	http://ifr48.timone.univ-mrs.fr/mst/coxiella_burnetii/strains.html	Glazunova et al, 2005; Hornstra et al, 2011
CB 25	Human	Blood	France	Paris	1991	16	10-locus MST (Cox2, 5, 18, 20, 22, 37, 51, 56, 57 and 61)	http://ifr48.timone.univ-mrs.fr/mst/coxiella_burnetii/strains.html	Glazunova et al, 2005
Dyer	Human	Blood	US	Montana	1938	16	10-locus MST (Cox2, 5, 18, 20, 22, 37, 51, 56, 57 and 61)	http://ifr48.timone.univ-mrs.fr/mst/coxiella_burnetii/strains.html	Glazunova et al, 2005; Hornstra et al, 2011
Ohio	Cattle	Milk	US	Ohio	1956	16	10-locus MST (Cox2, 5, 18, 20, 22, 37, 51, 56, 57 and 61)	http://ifr48.timone.univ-mrs.fr/mst/coxiella_burnetii/strains.html	Glazunova et al, 2005
CS-KL 9	Ixodes ricinus	NA	Slovakia	NA	1989	16	10-locus MST (Cox2, 5, 18, 20, 22, 37, 51, 56, 57 and 61)	http://ifr48.timone.univ-mrs.fr/mst/coxiella_burnetii/strains.html	Glazunova et al, 2005
Z-2775/90	Cattle	Placenta	Germany	NA	1990	16	10-locus MST (Cox2, 5, 18, 20, 22, 37, 51, 56, 57 and 61)	http://ifr48.timone.univ-mrs.fr/mst/coxiella_burnetii/strains.html	Glazunova et al, 2005
J-1	Cattle	Milk	Japan	NA	NA	16	10-locus MST (Cox2, 5, 18, 20, 22, 37, 51, 56, 57 and 61)	http://ifr48.timone.univ-mrs.fr/mst/coxiella_burnetii/strains.html	Glazunova et al, 2005
J-3	Cattle	Milk	Japan	NA	NA	16	10-locus MST (Cox2, 5, 18, 20, 22, 37, 51, 56, 57 and 61)	http://ifr48.timone.univ-mrs.fr/mst/coxiella_burnetii/strains.html	Glazunova et al, 2005
J-27	Cattle	Milk	Japan	NA	NA	16	10-locus MST (Cox2, 5, 18, 20, 22, 37, 51, 56, 57 and 61)	http://ifr48.timone.univ-mrs.fr/mst/coxiella_burnetii/strains.html	Glazunova et al, 2005
J-60	Cattle	Milk	Japan	NA	NA	16	10-locus MST (Cox2, 5, 18, 20, 22, 37, 51, 56, 57 and 61)	http://ifr48.timone.univ-mrs.fr/mst/coxiella_burnetii/strains.html	Glazunova et al, 2005
J-82	Cattle	Milk	Japan	NA	NA	16	10-locus MST (Cox2, 5, 18, 20, 22, 37, 51, 56, 57 and 61)	http://ifr48.timone.univ-mrs.fr/mst/coxiella_burnetii/strains.html	Glazunova et al, 2005
Hardthof	Cattle	Milk	Germany	NA	1990	16	10-locus MST (Cox2, 5, 18, 20, 22, 37, 51, 56, 57 and 61)	http://ifr48.timone.univ-mrs.fr/mst/coxiella_burnetii/strains.html	Glazunova et al, 2005
DNA2906866	Human	Serum	Italy	NA	NA	16	10-locus MST (Cox2, 5, 18, 20, 22, 37, 51, 56, 57 and 61)	http://ifr48.timone.univ-mrs.fr/mst/coxiella_burnetii/strains.html
755	Human	Blood	Poland	NA	NA	16	10-locus MST (Cox2, 5, 18, 20, 22, 37, 51, 56, 57 and 61)	http://ifr48.timone.univ-mrs.fr/mst/coxiella_burnetii/strains.html
C.burnetii RSA 439 (Nine Mile phase II)	Dermacentor andersoni	Questing tick	US	Montana	1935	16	Whole genome sequencing	Genebank (access no CP018005; CP020616)
AD California	Human	NA	US	California	NA	close to 16	SNPs (Cox22, Cox51, Cox56, Cox57)		Hornstra et al, 2011
African Q (RSA 334)	Human	Blood	Central Africa	NA	1949	close to 16	SNPs (Cox22, Cox51, Cox56, Cox57)		Hornstra et al, 2011
Australian QD (RSA 425)	Human	Blood	Australia	NA	1939	close to 16	SNPs (Cox22, Cox51, Cox56, Cox57)		Hornstra et al, 2011
B1	Goat	NA	Cyprus	NA	NA	close to 16	SNPs (Cox22, Cox51, Cox56, Cox57)		Hornstra et al, 2011
C193	NA	NA	NA	NA	NA	close to 16	SNPs (Cox22, Cox51, Cox56, Cox57)		Hornstra et al, 2011
Cypriot	NA	NA	NA	NA	NA	close to 16	SNPs (Cox22, Cox51, Cox56, Cox57)		Hornstra et al, 2011
Dugway 5G 61-63	Dermacentor parumaperlus		US	Utah	1958	close to 16	SNPs (Cox22, Cox51, Cox56, Cox57)		Hornstra et al, 2011
ES-VA1	Environmental	NA	US	Virginia	2010	close to 16	SNPs (Cox22, Cox51, Cox56, Cox57)		Hornstra et al, 2011
Idaho JA	NA	NA	US	Idaho	NA	close to 16	SNPs (Cox22, Cox51, Cox56, Cox57)		Hornstra et al, 2011
Idaho Q	NA	NA	US	Idaho	1975	close to 16	SNPs (Cox22, Cox51, Cox56, Cox57)		Hornstra et al, 2011
L 35 (CS L 35)	Human	Blood	Slovakia	NA	1954	close to 16	SNPs (Cox22, Cox51, Cox56, Cox57)		Hornstra et al, 2011
Ohio 314 (RSA 270)	Cattle	Milk	US	Ohio	1958	close to 16	SNPs (Cox22, Cox51, Cox56, Cox57)		Hornstra et al, 2011
Panama (RSA 335)	Human	NA	Panama	NA	1945	close to 16	SNPs (Cox22, Cox51, Cox56, Cox57)		Hornstra et al, 2011
Q155	NA	NA	NA	NA	NA	close to 16	SNPs (Cox22, Cox51, Cox56, Cox57)		Hornstra et al, 2011
RSA 514 (Crazy)	Nine Mile phase I	NA	NA	NA	NA	close to 16	SNPs (Cox22, Cox51, Cox56, Cox57)		Hornstra et al, 2011
Scottish	NA	NA	Scotland	NA	NA	close to 16	SNPs (Cox22, Cox51, Cox56, Cox57)		Hornstra et al, 2011
	Human	Blood	NA	Turkey	1948	close to 16	SNPs (Cox22, Cox51, Cox56, Cox57)		Hornstra et al, 2011
CB 77	Human	Cardiac valve	France	Paris	1998	17	10-locus MST (Cox2, 5, 18, 20, 22, 37, 51, 56, 57 and 61)	http://ifr48.timone.univ-mrs.fr/mst/coxiella_burnetii/strains.html	Glazunova et al, 2005; Mahamat et al, 2013	This genotype had been identified in our laboratory only once, in 2000 in an aortic valve of a 40-year-old French man who had undergone surgery in France, had Q fever endocarditis, and was co-infected with Streptococcus oralis. Retrospectively, we found that patient had lived in Cayenne for years before his diagnosis with Q fever endocarditis (Mahamat et al, 2013 ).
Cb175-Guyana	Human	Cardiac valve	Guiana	Cayenne	2012	17	Whole genome sequencing	Genebank (access no HG825990.3); http://ifr48.timone.univ-mrs.fr/mst/coxiella_burnetii/strains.html	Mahamat et al, 2013
Cb 176	Human	Blood	Guiana	Cayenne	2012	17	10-locus MST (Cox2, 5, 18, 20, 22, 37, 51, 56, 57 and 61)	http://ifr48.timone.univ-mrs.fr/mst/coxiella_burnetii/strains.html	Mahamat et al, 2013
Cb 179	Human	Blood	Guiana	Cayenne	2012	17	10-locus MST (Cox2, 5, 18, 20, 22, 37, 51, 56, 57 and 61)	http://ifr48.timone.univ-mrs.fr/mst/coxiella_burnetii/strains.html	Mahamat et al, 2013
Cb 181	Human	Blood	Guiana	Cayenne	2012	17	10-locus MST (Cox2, 5, 18, 20, 22, 37, 51, 56, 57 and 61)	http://ifr48.timone.univ-mrs.fr/mst/coxiella_burnetii/strains.html	Mahamat et al, 2013
Cb 182	Human	Blood	Guiana	Cayenne	2012	17	10-locus MST (Cox2, 5, 18, 20, 22, 37, 51, 56, 57 and 61)	http://ifr48.timone.univ-mrs.fr/mst/coxiella_burnetii/strains.html	Mahamat et al, 2013
	Three-toed sloth	Feces	Guiana	Cayenne	2014	17	10-locus MST (Cox2, 5, 18, 20, 22, 37, 51, 56, 57 and 61)		Dravoust et al, 2014
	Amblyomma geayi	Sloth feeding tick	Guiana	Cayenne	2014	17	10-locus MST (Cox2, 5, 18, 20, 22, 37, 51, 56, 57 and 61)		Dravoust et al, 2014
	Amblyomma geayi	Sloth feeding tick	Guiana	Cayenne	2014	17	10-locus MST (Cox2, 5, 18, 20, 22, 37, 51, 56, 57 and 61)		Dravoust et al, 2014
	Amblyomma geayi	Sloth feeding tick	Guiana	Cayenne	2014	17	10-locus MST (Cox2, 5, 18, 20, 22, 37, 51, 56, 57 and 61)		Dravoust et al, 2014
	Amblyomma geayi	Sloth feeding tick	Guiana	Cayenne	2014	17	10-locus MST (Cox2, 5, 18, 20, 22, 37, 51, 56, 57 and 61)		Dravoust et al, 2014
	Amblyomma geayi	Sloth feeding tick	Guiana	Cayenne	2014	17	10-locus MST (Cox2, 5, 18, 20, 22, 37, 51, 56, 57 and 61)		Dravoust et al, 2014
	Amblyomma geayi	Sloth feeding tick	Guiana	Cayenne	2014	17	10-locus MST (Cox2, 5, 18, 20, 22, 37, 51, 56, 57 and 61)		Dravoust et al, 2014
	Human	Blood	Guiana	Cayenne	NA	17	10-locus MST (Cox2, 5, 18, 20, 22, 37, 51, 56, 57 and 61)		Eldin et al, 2015
	Human	Cardiac valve	Guiana	Cayenne	NA	17	10-locus MST (Cox2, 5, 18, 20, 22, 37, 51, 56, 57 and 61)		Eldin et al, 2015
CB100	Human	Blood	France	Strasbourg	NA	18	10-locus MST (Cox2, 5, 18, 20, 22, 37, 51, 56, 57 and 61)	http://ifr48.timone.univ-mrs.fr/mst/coxiella_burnetii/strains.html	Glazunova et al, 2005
Henzerling (RSA 331)	Human	Blood	Italy/Slovakia	NA	1945	18	Whole genome sequencing	Genebank (access no CP000890); http://ifr48.timone.univ-mrs.fr/mst/coxiella_burnetii/strains.html	Glazunova et al, 2005
Balaceanu	Human	NA	Romania	NA	NA	18	10-locus MST (Cox2, 5, 18, 20, 22, 37, 51, 56, 57 and 61)	http://ifr48.timone.univ-mrs.fr/mst/coxiella_burnetii/strains.html	Glazunova et al, 2005
Geier	Human	NA	Romania	NA	NA	18	10-locus MST (Cox2, 5, 18, 20, 22, 37, 51, 56, 57 and 61)	http://ifr48.timone.univ-mrs.fr/mst/coxiella_burnetii/strains.html	Glazunova et al, 2005
Cs-Florian	Human	Blood	Slovakia	NA	1956	18	10-locus MST (Cox2, 5, 18, 20, 22, 37, 51, 56, 57 and 61)	http://ifr48.timone.univ-mrs.fr/mst/coxiella_burnetii/strains.html	Glazunova et al, 2005
Z-3464/92	Goat	Placenta	Germany	NA	1992	18	10-locus MST (Cox2, 5, 18, 20, 22, 37, 51, 56, 57 and 61)	http://ifr48.timone.univ-mrs.fr/mst/coxiella_burnetii/strains.html	Glazunova et al, 2005
Z-4488/93	Sheep	Placenta	Germany	NA	1993	18	10-locus MST (Cox2, 5, 18, 20, 22, 37, 51, 56, 57 and 61)	http://ifr48.timone.univ-mrs.fr/mst/coxiella_burnetii/strains.html	Glazunova et al, 2005
Z-349-36/94	Sheep	Placenta	Germany	NA	1994	18	10-locus MST (Cox2, 5, 18, 20, 22, 37, 51, 56, 57 and 61)	http://ifr48.timone.univ-mrs.fr/mst/coxiella_burnetii/strains.html	Glazunova et al, 2005
München	Sheep	NA	Germany	München	1969	18	10-locus MST (Cox2, 5, 18, 20, 22, 37, 51, 56, 57 and 61)	http://ifr48.timone.univ-mrs.fr/mst/coxiella_burnetii/strains.html	Glazunova et al, 2005
	Goat	Vaginal swab	Spain	Bizkaia and Araba, Basque Country	2016	18	10-locus MST (Cox2, 5, 18, 20, 22, 37, 51, 56, 57 and 61)		Hurtado et al, 2017
	Goat	Vaginal swab	Spain	Bizkaia and Araba, Basque Country	2016	18	10-locus MST (Cox2, 5, 18, 20, 22, 37, 51, 56, 57 and 61)		Hurtado et al, 2017
	Goat	Vaginal swab	Spain	Bizkaia and Araba, Basque Country	2016	18	10-locus MST (Cox2, 5, 18, 20, 22, 37, 51, 56, 57 and 61)		Hurtado et al, 2017
	Goat	Vaginal swab	Spain	Bizkaia and Araba, Basque Country	2016	18	10-locus MST (Cox2, 5, 18, 20, 22, 37, 51, 56, 57 and 61)		Hurtado et al, 2017
GT2	Goat	Placenta	Spain	Bizkaia	2010	18	partial MST (Cox2, 5, 18, 22, 37, 51 and 61)	http://ifr48.timone.univ-mrs.fr/mst/coxiella_burnetii/strains.html	Astobiza et al, 2012
Hzs	NA	Blood	Italy	NA	NA	18	10-locus MST (Cox2, 5, 18, 20, 22, 37, 51, 56, 57 and 61)	http://ifr48.timone.univ-mrs.fr/mst/coxiella_burnetii/strains.html	Leroy et al, 2011
	Amblyomma cohaerens	Cattle feeding tick	Ethiopia	Arero	2011	18	partial MST (Cox2, 5, 18, 37, 51, 56, 57 and 61)		Kumsa et al, 2015
	Amblyomma gemma	Cattle feeding tick	Ethiopia	Arero	2011	18	partial MST (Cox2, 5, 18, 37, 51, 56, 57 and 61)		Kumsa et al, 2015
	Rhipicephalus pulchellus	Cattle feeding tick	Ethiopia	Arero	2011	18	partial MST (Cox2, 5, 18, 37, 51, 56, 57 and 61)		Kumsa et al, 2015
	Amblyomma cohaerens	Cattle feeding tick	Ethiopia	Moyale	2011	18	partial MST (Cox2, 5, 18, 37, 51, 56, 57 and 61)		Kumsa et al, 2015
	Amblyomma gemma	Cattle feeding tick	Ethiopia	Moyale	2011	18	partial MST (Cox2, 5, 18, 37, 51, 56, 57 and 61)		Kumsa et al, 2015
	Rhipicephalus pulchellus	Cattle feeding tick	Ethiopia	Moyale	2011	18	partial MST (Cox2, 5, 18, 37, 51, 56, 57 and 61)		Kumsa et al, 2015
	Hyalomma marginatum rufipes	Cattle feeding tick	Ethiopia	Moyale	2011	18	partial MST (Cox2, 5, 18, 37, 51, 56, 57 and 61)		Kumsa et al, 2015
	Amblyomma gemma	Cattle feeding tick	Ethiopia	Valedo	2011	18	partial MST (Cox2, 5, 18, 37, 51, 56, 57 and 61)		Kumsa et al, 2015
	Rhipicephalus pulchellus	Cattle feeding tick	Ethiopia	Valedo	2011	18	partial MST (Cox2, 5, 18, 37, 51, 56, 57 and 61)		Kumsa et al, 2015
Zam	Cattle	Placenta	Poland	Zamosc	1983	18	partial MST (Cox18, 20, 22, 37, 51, 57 and 61)	http://ifr48.timone.univ-mrs.fr/mst/coxiella_burnetii/strains.html; http://mlva.u-psud.fr/mlvav4/genotyping/view.php	Chmielewski et al, 2009
Dowg	Bull	Semen	Poland	Koszalin	1989	18	partial MST (Cox18, 20, 22, 37, 51, 57 and 61)	http://ifr48.timone.univ-mrs.fr/mst/coxiella_burnetii/strains.html; http://mlva.u-psud.fr/mlvav4/genotyping/view.php	Chmielewski et al, 2009
CB 185	Human	Placenta	France	NA	NA	18	10-locus MST (Cox2, 5, 18, 20, 22, 37, 51, 56, 57 and 61)	http://ifr48.timone.univ-mrs.fr/mst/coxiella_burnetii/strains.html
Hum	Human	Urine	Poland	Warsaw	1991	18	partial MST (Cox18, 20, 22, 37, 51, 57 and 61)	http://ifr48.timone.univ-mrs.fr/mst/coxiella_burnetii/strains.html; http://mlva.u-psud.fr/mlvav4/genotyping/view.php	Chmielewski et al, 2009
801	Cattle	Placenta	Poland	Leszno	1993	18	partial MST (Cox18, 20, 22, 37, 51, 57 and 61)	http://ifr48.timone.univ-mrs.fr/mst/coxiella_burnetii/strains.html; http://mlva.u-psud.fr/mlvav4/genotyping/view.php	Chmielewski et al, 2009
507	Cattle	Placenta	Poland	Leszno	1993	18	partial MST (Cox18, 20, 22, 37, 51, 57 and 61)	http://ifr48.timone.univ-mrs.fr/mst/coxiella_burnetii/strains.html; http://mlva.u-psud.fr/mlvav4/genotyping/view.php	Chmielewski et al, 2009
f5 (Hung12)	Sheep	Feces	Hungary	Vokany	2013	18	NA	http://mlva.u-psud.fr/mlvav4/genotyping/view.php
11 (Hung13)	Sheep	Feces	Hungary	Vokany	2013	18	NA	http://mlva.u-psud.fr/mlvav4/genotyping/view.php
2223 (Hung14)	Human	Blood	Hungary	Siklos	2013	18	NA	http://mlva.u-psud.fr/mlvav4/genotyping/view.php
755	Human	Blood	Panama	Gorlice	1956	18	NA	http://mlva.u-psud.fr/mlvav4/genotyping/view.php	Chmielewski et al, 2009
Heizberg	Human	NA	Greece	NA	NA	close to 18	Whole genome sequencing	Genebank (access no CP014561)
CB119	Human	Cardiac valve	Senegal	NA	2004	19	10-locus MST (Cox2, 5, 18, 20, 22, 37, 51, 56, 57 and 61)		Glazunova et al, 2005
Coxi-14	Cattle	Milk	Hungary	Martonvásár	2010	20	10-locus MST (Cox2, 5, 18, 20, 22, 37, 51, 56, 57 and 61)		Sulyok et al, 2014a
VS41 (Hung06)	Cattle	Cotiledon	Hungary	Nagyecsed	2012	20	10-locus MST (Cox2, 5, 18, 20, 22, 37, 51, 56, 57 and 61)	http://mlva.u-psud.fr/mlvav4/genotyping/view.php	Sulyok et al, 2014a
VS76	Cattle	Cotiledon	Hungary	Szombathely	2012	20	10-locus MST (Cox2, 5, 18, 20, 22, 37, 51, 56, 57 and 61)		Sulyok et al, 2014a
VS79 (Hung08)	Cattle	Cotiledon	Hungary	Nyírbátor	2012	20	10-locus MST (Cox2, 5, 18, 20, 22, 37, 51, 56, 57 and 61)	http://mlva.u-psud.fr/mlvav4/genotyping/view.php	Sulyok et al, 2014a
VS93 (Hung09)	Cattle	Cotiledon	Hungary	Berkesd	2012	20	10-locus MST (Cox2, 5, 18, 20, 22, 37, 51, 56, 57 and 61)	http://mlva.u-psud.fr/mlvav4/genotyping/view.php	Sulyok et al, 2014a
VS103	Cattle	Cotiledon	Hungary	Kapuvár	2012	20	10-locus MST (Cox2, 5, 18, 20, 22, 37, 51, 56, 57 and 61)		Sulyok et al, 2014a
CB 48	Human	Placenta	France	Grenoble	1994	20	10-locus MST (Cox2, 5, 18, 20, 22, 37, 51, 56, 57 and 61)	http://ifr48.timone.univ-mrs.fr/mst/coxiella_burnetii/strains.html	Glazunova et al, 2005
CB 50	Human	Valvular prosthesis	France	Paris	1994	20	10-locus MST (Cox2, 5, 18, 20, 22, 37, 51, 56, 57 and 61)	http://ifr48.timone.univ-mrs.fr/mst/coxiella_burnetii/strains.html	Glazunova et al, 2005
CB 66	Human	Aneurysm	France	Marseille	1996	20	10-locus MST (Cox2, 5, 18, 20, 22, 37, 51, 56, 57 and 61)	http://ifr48.timone.univ-mrs.fr/mst/coxiella_burnetii/strains.html	Glazunova et al, 2005
CB 72	Human	Valvular prosthesis	France	Paris	1996	20	10-locus MST (Cox2, 5, 18, 20, 22, 37, 51, 56, 57 and 61)	http://ifr48.timone.univ-mrs.fr/mst/coxiella_burnetii/strains.html	Glazunova et al, 2005
CB 78	Human	Valvular prosthesis	France	Marseille	1998	20	10-locus MST (Cox2, 5, 18, 20, 22, 37, 51, 56, 57 and 61)	http://ifr48.timone.univ-mrs.fr/mst/coxiella_burnetii/strains.html	Glazunova et al, 2005
CB 88	Human	Cardiac valve	France	Lyon	1999	20	10-locus MST (Cox2, 5, 18, 20, 22, 37, 51, 56, 57 and 61)	http://ifr48.timone.univ-mrs.fr/mst/coxiella_burnetii/strains.html	Glazunova et al, 2005
CB 90	Human	Cardiac valve	France	Lyon	2000	20	10-locus MST (Cox2, 5, 18, 20, 22, 37, 51, 56, 57 and 61)	http://ifr48.timone.univ-mrs.fr/mst/coxiella_burnetii/strains.html	Glazunova et al, 2005
Z-3567/92	Cattle	Placenta	Germany	NA	1992	20	10-locus MST (Cox2, 5, 18, 20, 22, 37, 51, 56, 57 and 61)	http://ifr48.timone.univ-mrs.fr/mst/coxiella_burnetii/strains.html	Glazunova et al, 2005
18430 strain	Sheep	NA	Netherlands	NA	2009	20	Whole genome sequencing	Genebank (access no CP014557)	Kuley et al, 2017
2574 strain	Cattle	NA	Netherlands	NA	2009	20	Whole genome sequencing	Genebank (access no CP014555)	Kuley et al, 2017
701CbB1	Cattle	NA	France	NA	2005	20	Whole genome sequencing	Genebank (access no CP014553)	Kuley et al, 2017
14160-001	Goat	NA	Netherlands	NA	2009	20	Whole genome sequencing	Genebank (access no CP014551)	Kuley et al, 2017
Q086	Goat	Placenta	Netherlands	NA	2009	20	partial MST (Cox2, 5, 18, 22, 37, 51, 56, 57 and 61)		Tilburg et al, 2012
Q097	Cattle	swab	Netherlands	NA	2009	20	partial MST (Cox2, 5, 18, 22, 37, 51, 56, 57 and 61)		Tilburg et al, 2012
Q090	Cattle	Milk	Netherlands	NA	2010	20	partial MST (Cox2, 5, 18, 22, 37, 51, 56 and 61)		Tilburg et al, 2012
Q091	Cattle	Milk	Netherlands	NA	2010	20	partial MST (Cox2, 5, 18, 22, 37, 51, 56 and 61)		Tilburg et al, 2012
Q093	Cattle	Milk	Netherlands	NA	2010	20	partial MST (Cox2, 5, 18, 22, 37, 51, 56 and 61)		Tilburg et al, 2012
Q096	Cattle	Milk	Netherlands	NA	2010	20	partial MST (Cox2, 5, 18, 22, 37, 51, 56 and 61)		Tilburg et al, 2012
Q123	Cattle	Milk	Netherlands	NA	2010	20	partial MST (Cox2, 5, 18, 22, 37, 51, 56 and 61)		Tilburg et al, 2012
DC1	Cattle	Milk	Spain	Girona	2011	20	partial MST (Cox2, 5, 18, 22, 37, 51, 56 and 61)	http://ifr48.timone.univ-mrs.fr/mst/coxiella_burnetii/strains.html	Astobiza et al, 2012
DC2	Cattle	Milk	Spain	Bizkaia	2010	20	partial MST (Cox2, 5, 18, 22, 37, 51, 56 and 61)	http://ifr48.timone.univ-mrs.fr/mst/coxiella_burnetii/strains.html	Astobiza et al, 2012
DC5	Cattle	Milk	Spain	Navarra	2011	20	partial MST (Cox2, 5, 18, 22, 37, 51 and 61)	http://ifr48.timone.univ-mrs.fr/mst/coxiella_burnetii/strains.html	Astobiza et al, 2012
DC6	Cattle	Bulk tank milk	Spain	Cantabria	2011	20	partial MST (Cox2, 5, 18, 22, 37, 51, 56 and 61)	http://ifr48.timone.univ-mrs.fr/mst/coxiella_burnetii/strains.html	Astobiza et al, 2012
Rund 90	Cattle	Placenta	Netherlands	NA	2011	20	10-locus MST (Cox2, 5, 18, 20, 22, 37, 51, 56, 57 and 61)		Roest et al, 2013
Rund 103	Cattle	Placenta	Netherlands	NA	2011	20	10-locus MST (Cox2, 5, 18, 20, 22, 37, 51, 56, 57 and 61)		Roest et al, 2013
Rund 112	Cattle	Placenta	Netherlands	NA	2011	20	10-locus MST (Cox2, 5, 18, 20, 22, 37, 51, 56, 57 and 61)		Roest et al, 2013
Rund 99	Cattle	Placenta	Netherlands	NA	2011	20	10-locus MST (Cox2, 5, 18, 20, 22, 37, 51, 56, 57 and 61)		Roest et al, 2013
Rund 46	Cattle	Placenta	Netherlands	NA	2011	20	10-locus MST (Cox2, 5, 18, 20, 22, 37, 51, 56, 57 and 61)		Roest et al, 2013
Rund 107	Cattle	Placenta	Netherlands	NA	2011	20	partial MST		Roest et al, 2013
	Rhipicephalus praetextatus	Cattle feeding tick	Ethiopia	Kimbibit	2011	20	partial MST (Cox2, 5, 18, 37, 51, 56, 57 and 61)		Kumsa et al, 2015
	Rhipicephalus decoloratus	Cattle feeding tick	Ethiopia	Arsi	2011	20	partial MST (Cox2, 5, 18, 37, 51, 56, 57 and 61)		Kumsa et al, 2015
	Amblyomma cohaerens	Cattle feeding tick	Ethiopia	Arsi	2011	20	partial MST (Cox2, 5, 18, 37, 51, 56, 57 and 61)		Kumsa et al, 2015
	Amblyomma variegatum	Cattle feeding tick	Ethiopia	Arsi	2011	20	partial MST (Cox2, 5, 18, 37, 51, 56, 57 and 61)		Kumsa et al, 2015
M0090	Cattle	Milk	US	Michigan	NA	20	SNPs (Cox22, Cox51, Cox56, Cox57)		Pearson et al, 2014
M0106	Cattle	Bulk tank milk	US	Michigan	NA	20	SNPs (Cox22, Cox51, Cox56, Cox57)		Pearson et al, 2014
M0105	Cattle	Bulk tank milk	US	Michigan	NA	20	SNPs (Cox22, Cox51, Cox56, Cox57)		Pearson et al, 2014
M0104	Cattle	Bulk tank milk	US	Michigan	NA	20	SNPs (Cox22, Cox51, Cox56, Cox57)		Pearson et al, 2014
	Cattle	Commercial milk	US	NA	NA	20	SNPs (Cox22, Cox51, Cox56, Cox57)		Pearson et al, 2014	103 positive samples from 37 US States
	Cattle	Commercial milk	US	NA	NA	20	SNPs (Cox22, Cox51, Cox56, Cox57)		Pearson et al, 2014	320 positive samples from 5 brands over 3 years
	Goat	Commercial milk	US	NA	NA	20	SNPs (Cox22, Cox51, Cox56, Cox57)		Pearson et al, 2014	2 positive samples from 1 brand over 3 years
	Goat	Fetal fluid	UK	NA	2010	20	10-locus MST (Cox2, 5, 18, 20, 22, 37, 51, 56, 57 and 61)		Reichel et al, 2012
	Goat	Placenta	UK	NA	2010	20	10-locus MST (Cox2, 5, 18, 20, 22, 37, 51, 56, 57 and 61)		Reichel et al, 2012
CM-CA1	Cattle	Milk	US	California	2007	20	SNPs (Cox22, Cox51, Cox56, Cox57)		Hornstra et al, 2011
CM-SC1	Cattle	Milk	US	South Carolina	2007	20	SNPs (Cox22, Cox51, Cox56, Cox57)		Hornstra et al, 2011
ES-FL1	Environmental	Soil	US	Florida	2010	20	SNPs (Cox22, Cox51, Cox56, Cox57)		Hornstra et al, 2011
Idaho goat (Q195)	Goat	Placenta	US	Idaho	1981	20	SNPs (Cox22, Cox51, Cox56, Cox57)		Hornstra et al, 2011
CbB1	Cattle	Placenta	France	NA	NA	20	NA		Sidi-Boumedine et al, 2015
Commercial dairies in Indiana	Cattle	bulk tank milk	US	Indiana	2011	20	SNPs (Cox22, Cox51, Cox56, Cox57)		Bauer et al, 2015	In 374 samples, 71 (95.9 %) were identified as belonging to ST 20
P64105	Human	Vertebral disc	US	NA	NA	20	10-locus MST (Cox2, 5, 18, 20, 22, 37, 51, 56, 57 and 61)	http://ifr48.timone.univ-mrs.fr/mst/coxiella_burnetii/strains.html
DNA64105	Human	Vertebral disc	US	NA	NA	20	10-locus MST (Cox2, 5, 18, 20, 22, 37, 51, 56, 57 and 61)	http://ifr48.timone.univ-mrs.fr/mst/coxiella_burnetii/strains.html
DNA1360154	Human	Valvular prosthesis	France	NA	NA	20	10-locus MST (Cox2, 5, 18, 20, 22, 37, 51, 56, 57 and 61)	http://ifr48.timone.univ-mrs.fr/mst/coxiella_burnetii/strains.html
CB 197	Human	Abdominal fluid	France	NA	NA	20	10-locus MST (Cox2, 5, 18, 20, 22, 37, 51, 56, 57 and 61)	http://ifr48.timone.univ-mrs.fr/mst/coxiella_burnetii/strains.html
CB 189	Human	Cardiac valve	France	NA	NA	20	10-locus MST (Cox2, 5, 18, 20, 22, 37, 51, 56, 57 and 61)	http://ifr48.timone.univ-mrs.fr/mst/coxiella_burnetii/strains.html
CB 178	Human	Cardiac valve	France	NA	NA	20	10-locus MST (Cox2, 5, 18, 20, 22, 37, 51, 56, 57 and 61)	http://ifr48.timone.univ-mrs.fr/mst/coxiella_burnetii/strains.html
CB 168	Human	Cardiac valve	France	NA	NA	20	10-locus MST (Cox2, 5, 18, 20, 22, 37, 51, 56, 57 and 61)	http://ifr48.timone.univ-mrs.fr/mst/coxiella_burnetii/strains.html
CB 137	Human	Cardiac valve	US	NA	NA	20	10-locus MST (Cox2, 5, 18, 20, 22, 37, 51, 56, 57 and 61)	http://ifr48.timone.univ-mrs.fr/mst/coxiella_burnetii/strains.html
Cbg1506	Goat	NA	France	NA	NA	20	10-locus MST (Cox2, 5, 18, 20, 22, 37, 51, 56, 57 and 61)	http://mlva.u-psud.fr/mlvav4/genotyping/view.php
Rund 99	Cattle	Placenta	Netherlands	NA	2011	20	10-locus MST (Cox2, 5, 18, 20, 22, 37, 51, 56, 57 and 61)	http://mlva.u-psud.fr/mlvav4/genotyping/view.php
Rund 107	Cattle	Placenta	Netherlands	NA	2011	20	10-locus MST (Cox2, 5, 18, 20, 22, 37, 51, 56, 57 and 61)	http://mlva.u-psud.fr/mlvav4/genotyping/view.php
Farm 1 (32)	Cattle	Milk	Italy	Pescara	2012/13	close to 20	10-locus MST (Cox2, 5, 18, 20, 22, 37, 51, 56, 57 and 61)		Di Domenico et al, 2014
Farm 1 (303)	Cattle	Milk	Italy	Pescara	2012/13	close to 20	10-locus MST (Cox2, 5, 18, 20, 22, 37, 51, 56, 57 and 61)		Di Domenico et al, 2014
CB 4	Human	Blood	France	Montpellier	1988	21	10-locus MST (Cox2, 5, 18, 20, 22, 37, 51, 56, 57 and 61)	http://ifr48.timone.univ-mrs.fr/mst/coxiella_burnetii/strains.html	Glazunova et al, 2005
CB 7	Human	Cardiac valve	France	Marseille	NA	21	10-locus MST (Cox2, 5, 18, 20, 22, 37, 51, 56, 57 and 61)	http://ifr48.timone.univ-mrs.fr/mst/coxiella_burnetii/strains.html	Glazunova et al, 2005
Q229 (Ko)	Human	Cardiac valve	Canada	Nova Scotia	1982	21	10-locus MST (Cox2, 5, 18, 20, 22, 37, 51, 56, 57 and 61)	http://ifr48.timone.univ-mrs.fr/mst/coxiella_burnetii/strains.html	Glazunova et al, 2005
Dog CB	Dog	Uterus	Canada	Nova Scotia	1995	21	10-locus MST (Cox2, 5, 18, 20, 22, 37, 51, 56, 57 and 61)	http://ifr48.timone.univ-mrs.fr/mst/coxiella_burnetii/strains.html	Glazunova et al, 2005
Poker Cat	Cat	Uterus	Canada	Nova Scotia	1986	21	10-locus MST (Cox2, 5, 18, 20, 22, 37, 51, 56, 57 and 61)	http://ifr48.timone.univ-mrs.fr/mst/coxiella_burnetii/strains.html	Hornstra et al, 2011
CBNSC1 (NSC-1)	Cat	NA	Canada	Nova Scotia	1986	21	10-locus MST (Cox2, 5, 18, 20, 22, 37, 51, 56, 57 and 61)	http://ifr48.timone.univ-mrs.fr/mst/coxiella_burnetii/strains.html	Glazunova et al, 2005
Dog ut Ad	Dog	Uterus	Canada	Nova Scotia	1989	21	10-locus MST (Cox2, 5, 18, 20, 22, 37, 51, 56, 57 and 61)	http://ifr48.timone.univ-mrs.fr/mst/coxiella_burnetii/strains.html	Glazunova et al, 2005; D'Amato et al, 2014b
CB115	Human	Cardiac valve	Canada	Nova Scotia	2003	21	10-locus MST (Cox2, 5, 18, 20, 22, 37, 51, 56, 57 and 61)	http://ifr48.timone.univ-mrs.fr/mst/coxiella_burnetii/strains.html	Glazunova et al, 2005; Angelakis et al, 2013
Q212 (CbuG)	Human	Cardiac valve	Canada	Nova Scotia	1981	21	Whole genome sequencing	Genebank (access no CP001019); http://ifr48.timone.univ-mrs.fr/mst/coxiella_burnetii/strains.html	Glazunova et al, 2005
Scurry Q217 (S)	Human	liver biopsy	US	Rocky Mountain	1981	21	Whole genome sequencing	Genebank (access no CP014565); http://ifr48.timone.univ-mrs.fr/mst/coxiella_burnetii/strains.html	Glazunova et al, 2005; Hornstra et al, 2011
Arsenaula Dog Uterus	Dog	Uterus	NA	NA	NA	21	SNPs (Cox22, Cox51, Cox56, Cox57)		Hornstra et al, 2011
L (Q216)	Human	Cardiac valve	Canada	Nova Scotia	1981	21	SNPs (Cox22, Cox51, Cox56, Cox57)		Hornstra et al, 2011
McMaster (Q172)	Human	Cardiac valve	NA	NA	NA	21	SNPs (Cox22, Cox51, Cox56, Cox57)		Hornstra et al, 2011
W (WAV)	Human	Cardiac valve	NA	NA	NA	21	SNPs (Cox22, Cox51, Cox56, Cox57)		Hornstra et al, 2011
P1325078	Dog	Uterus	Canada	NA	NA	21	10-locus MST (Cox2, 5, 18, 20, 22, 37, 51, 56, 57 and 61)	http://ifr48.timone.univ-mrs.fr/mst/coxiella_burnetii/strains.html
CB 48	Haemaphysalis punctata	NA	Slovakia	NA	1970	22	10-locus MST (Cox2, 5, 18, 20, 22, 37, 51, 56, 57 and 61)	http://ifr48.timone.univ-mrs.fr/mst/coxiella_burnetii/strains.html	Glazunova et al, 2005
CB 122	Human	Placenta	France	Limoge	NA	22	10-locus MST (Cox2, 5, 18, 20, 22, 37, 51, 56, 57 and 61)	http://ifr48.timone.univ-mrs.fr/mst/coxiella_burnetii/strains.html	Angelakis et al, 2013
Irkutsk	Tick		Russia	Irkutsk	1969	23	10-locus MST (Cox2, 5, 18, 20, 22, 37, 51, 56, 57 and 61)	http://ifr48.timone.univ-mrs.fr/mst/coxiella_burnetii/strains.html	Glazunova et al, 2005
Uzbekistan	Cattle	Placenta	Uzbekistan	NA	1971	23	10-locus MST (Cox2, 5, 18, 20, 22, 37, 51, 56, 57 and 61)	http://ifr48.timone.univ-mrs.fr/mst/coxiella_burnetii/strains.html	Glazunova et al, 2005
1894	Wild bird	Liver and spleen	Czechoslovakia	NA	1954	23	10-locus MST (Cox2, 5, 18, 20, 22, 37, 51, 56, 57 and 61)	http://ifr48.timone.univ-mrs.fr/mst/coxiella_burnetii/strains.html	Glazunova et al, 2005
Kazakhstan-6	Dermacentor marginatus		Kazakhstan	NA	1969	23	10-locus MST (Cox2, 5, 18, 20, 22, 37, 51, 56, 57 and 61)	http://ifr48.timone.univ-mrs.fr/mst/coxiella_burnetii/strains.html	Glazunova et al, 2005
K-261-Louga	Cattle	Milk	Russia	Leningrad	1959	23	10-locus MST (Cox2, 5, 18, 20, 22, 37, 51, 56, 57 and 61)	http://ifr48.timone.univ-mrs.fr/mst/coxiella_burnetii/strains.html	Glazunova et al, 2005
Kazakhstan -5	Dermacentor hirundinis		Kazakhstan	NA	1969	23	10-locus MST (Cox2, 5, 18, 20, 22, 37, 51, 56, 57 and 61)	http://ifr48.timone.univ-mrs.fr/mst/coxiella_burnetii/strains.html	Glazunova et al, 2005
Russet mouse	Russet mouse	Viscera	Russia	Pskov	NA	23	10-locus MST (Cox2, 5, 18, 20, 22, 37, 51, 56, 57 and 61)	http://ifr48.timone.univ-mrs.fr/mst/coxiella_burnetii/strains.html	Glazunova et al, 2005
II/IA	Dermacentor marginatus	NA	Slovakia	NA	1972	23	10-locus MST (Cox2, 5, 18, 20, 22, 37, 51, 56, 57 and 61)	http://ifr48.timone.univ-mrs.fr/mst/coxiella_burnetii/strains.html	Glazunova et al, 2005
IXO	Ixodes ricinus		Czech Republic	NA	1957	23	10-locus MST (Cox2, 5, 18, 20, 22, 37, 51, 56, 57 and 61)	http://ifr48.timone.univ-mrs.fr/mst/coxiella_burnetii/strains.html	Glazunova et al, 2005
Mongolia-2	Dermacentor nuttalli	NA	Mongolia	NA	1985	23	10-locus MST (Cox2, 5, 18, 20, 22, 37, 51, 56, 57 and 61)	http://ifr48.timone.univ-mrs.fr/mst/coxiella_burnetii/strains.html	Glazunova et al, 2005
CS-27	Dermacentor marginatus	NA	Slovakia	NA	1972	23	10-locus MST (Cox2, 5, 18, 20, 22, 37, 51, 56, 57 and 61)	http://ifr48.timone.univ-mrs.fr/mst/coxiella_burnetii/strains.html	Glazunova et al, 2005
Oufa-1	Human	Blood	Russia	Oufa	NA	23	10-locus MST (Cox2, 5, 18, 20, 22, 37, 51, 56, 57 and 61)	http://ifr48.timone.univ-mrs.fr/mst/coxiella_burnetii/strains.html	Glazunova et al, 2005
Oufa-2	Sheep	Placenta	Russia	Oufa	NA	23	10-locus MST (Cox2, 5, 18, 20, 22, 37, 51, 56, 57 and 61)	http://ifr48.timone.univ-mrs.fr/mst/coxiella_burnetii/strains.html	Glazunova et al, 2005
Louga-3	Ixodes ricinus		Russia	Leningrad	1962	23	10-locus MST (Cox2, 5, 18, 20, 22, 37, 51, 56, 57 and 61)	http://ifr48.timone.univ-mrs.fr/mst/coxiella_burnetii/strains.html	Glazunova et al, 2005
Louga-2	Ixodes ricinus		Russia	Leningrag	1959	23	10-locus MST (Cox2, 5, 18, 20, 22, 37, 51, 56, 57 and 61)	http://ifr48.timone.univ-mrs.fr/mst/coxiella_burnetii/strains.html	Glazunova et al, 2005
Louga-1	Cimex lecturalius	Bed bug	Russia	Leningrad	1959	23	10-locus MST (Cox2, 5, 18, 20, 22, 37, 51, 56, 57 and 61)	http://ifr48.timone.univ-mrs.fr/mst/coxiella_burnetii/strains.html	Glazunova et al, 2005
Louga rodent	Apodemus flavicollis	Viscera	Russia	Leningrad	1958	23	10-locus MST (Cox2, 5, 18, 20, 22, 37, 51, 56, 57 and 61)	http://ifr48.timone.univ-mrs.fr/mst/coxiella_burnetii/strains.html	Glazunova et al, 2005
Mongolia-1	Dermacentor silvarum	NA	Mongolia	NA	1984	23	10-locus MST (Cox2, 5, 18, 20, 22, 37, 51, 56, 57 and 61)	http://ifr48.timone.univ-mrs.fr/mst/coxiella_burnetii/strains.html	Glazunova et al, 2005
Vologda-2	Human	Blood	Russia	Vologda	1987	23	10-locus MST (Cox2, 5, 18, 20, 22, 37, 51, 56, 57 and 61)	http://ifr48.timone.univ-mrs.fr/mst/coxiella_burnetii/strains.html	Glazunova et al, 2005
8931 F10	Cattle	Placenta	Germany	NA	NA	24	10-locus MST (Cox2, 5, 18, 20, 22, 37, 51, 56, 57 and 61)	http://ifr48.timone.univ-mrs.fr/mst/coxiella_burnetii/strains.html	Glazunova et al, 2005
Grita	NA	NA	Germany	NA	1940-45	25	10-locus MST (Cox2, 5, 18, 20, 22, 37, 51, 56, 57 and 61)	http://ifr48.timone.univ-mrs.fr/mst/coxiella_burnetii/strains.html	Glazunova et al, 2005
M-44	Vaccine	Vaccine	Russia	NA	NA	25	10-locus MST (Cox2, 5, 18, 20, 22, 37, 51, 56, 57 and 61)	http://ifr48.timone.univ-mrs.fr/mst/coxiella_burnetii/strains.html	Glazunova et al, 2005
Kazakhstan-4	Fly	Fly	Kazakhstan	NA	1965	25	10-locus MST (Cox2, 5, 18, 20, 22, 37, 51, 56, 57 and 61)	http://ifr48.timone.univ-mrs.fr/mst/coxiella_burnetii/strains.html	Glazunova et al, 2005
CB 169	Human	Cardiac valve	Sweden	NA	NA	25	10-locus MST (Cox2, 5, 18, 20, 22, 37, 51, 56, 57 and 61)	http://ifr48.timone.univ-mrs.fr/mst/coxiella_burnetii/strains.html
Kazakhstan-1	Sheep	Placenta	Kazakhstan	NA	NA	27	10-locus MST (Cox2, 5, 18, 20, 22, 37, 51, 56, 57 and 61)	http://ifr48.timone.univ-mrs.fr/mst/coxiella_burnetii/strains.html
VS108 (Hung08)	Sheep	Cotiledon	Hungary	Biharnagybajom	2013	28	10-locus MST (Cox2, 5, 18, 20, 22, 37, 51, 56, 57 and 61)	http://mlva.u-psud.fr/mlvav4/genotyping/view.php	Sulyok et al, 2014a
Kazakhstan-2	Cattle	Milk	Kazakhstan	NA	1962	28	10-locus MST (Cox2, 5, 18, 20, 22, 37, 51, 56, 57 and 61)	http://ifr48.timone.univ-mrs.fr/mst/coxiella_burnetii/strains.html	Glazunova et al, 2005
Kazakhstan-3	Hyalomma sp.		Kazakhstan	NA	1962	28	10-locus MST (Cox2, 5, 18, 20, 22, 37, 51, 56, 57 and 61)	http://ifr48.timone.univ-mrs.fr/mst/coxiella_burnetii/strains.html	Glazunova et al, 2005
Tcheredov	Human	Blood	Kazakhstan	NA	1965	28	10-locus MST (Cox2, 5, 18, 20, 22, 37, 51, 56, 57 and 61)	http://ifr48.timone.univ-mrs.fr/mst/coxiella_burnetii/strains.html	Glazunova et al, 2005
Hzr	NA	Blood	Italy	NA	NA	29	10-locus MST (Cox2, 5, 18, 20, 22, 37, 51, 56, 57 and 61)	http://ifr48.timone.univ-mrs.fr/mst/coxiella_burnetii/strains.html	Leroy et al, 2011
St Namibia	Goat	NA	Namibia	NA	1991	30	10-locus MST (Cox2, 5, 18, 20, 22, 37, 51, 56, 57 and 61)	Genebank (access no CP007555); http://ifr48.timone.univ-mrs.fr/mst/coxiella_burnetii/strains.html	Glazunova et al, 2005
Termez	Human	Blood	Uzbekistan	NA	1952	31	10-locus MST (Cox2, 5, 18, 20, 22, 37, 51, 56, 57 and 61)	http://ifr48.timone.univ-mrs.fr/mst/coxiella_burnetii/strains.html
Farm 10	Sheep/Bovine	Cheese (sooft)	Italy	Tuscany	NA	32	10-locus MST (Cox2, 5, 18, 20, 22, 37, 51, 56, 57 and 61)		Galiero et al, 2016
Farm 30	Sheep	Cheese (Hard)	Italy	Tuscany	NA	32	10-locus MST (Cox2, 5, 18, 20, 22, 37, 51, 56, 57 and 61)		Galiero et al, 2016
CB109	Human	Cardiac valve	Germany	Berlin	2002	32	10-locus MST (Cox2, 5, 18, 20, 22, 37, 51, 56, 57 and 61)	http://ifr48.timone.univ-mrs.fr/mst/coxiella_burnetii/strains.html
Z2534	Goat	Placenta	Austria	NA	NA	32	10-locus MST (Cox2, 5, 18, 20, 22, 37, 51, 56, 57 and 61)	http://ifr48.timone.univ-mrs.fr/mst/coxiella_burnetii/strains.html
CB 184	Human	Aortic biopsy	France	NA	NA	32	10-locus MST (Cox2, 5, 18, 20, 22, 37, 51, 56, 57 and 61)	http://ifr48.timone.univ-mrs.fr/mst/coxiella_burnetii/strains.html
CB 85	Human	Blood	France	Tours	1999	33	10-locus MST (Cox2, 5, 18, 20, 22, 37, 51, 56, 57 and 61)	http://ifr48.timone.univ-mrs.fr/mst/coxiella_burnetii/strains.html
CB 74	Human	Valvular prosthesis	France	Toulouse	1998	33	10-locus MST (Cox2, 5, 18, 20, 22, 37, 51, 56, 57 and 61)	http://ifr48.timone.univ-mrs.fr/mst/coxiella_burnetii/strains.html
CB 59	Human	Aneurysm	France	Saint-Etienne	1996	33	10-locus MST (Cox2, 5, 18, 20, 22, 37, 51, 56, 57 and 61)	http://ifr48.timone.univ-mrs.fr/mst/coxiella_burnetii/strains.html
CB 80	Human	Node	France	Niort	1999	33	10-locus MST (Cox2, 5, 18, 20, 22, 37, 51, 56, 57 and 61)	http://ifr48.timone.univ-mrs.fr/mst/coxiella_burnetii/strains.html
Z3055	Sheep	Placenta	Germany	NA	1992	33	Whole genome sequencing	Genebank (access no LK937696); http://ifr48.timone.univ-mrs.fr/mst/coxiella_burnetii/strains.html	Glazunova et al, 2005; D'Amato et al, 2014
42785537 strain	Human	NA	Netherlands	NA	2010	33	Whole genome sequencing	Genebank (access no CP014548)	Kuley et al, 2017
3262 strain	Goat	Placenta	Netherlands	NA	2009	33	Whole genome sequencing	Genebank (access no CP013667)	Kuley et al, 2017
Q002	Sheep	Vaginal swab	Netherlands	NA	2008	33	10-locus MST (Cox2, 5, 18, 20, 22, 37, 51, 56, 57 and 61)		Tilburg et al, 2012
Q003	Sheep	Vaginal swab	Netherlands	NA	2008	33	10-locus MST (Cox2, 5, 18, 20, 22, 37, 51, 56, 57 and 61)		Tilburg et al, 2012
Q004	Sheep	Throat swab	Netherlands	NA	2008	33	10-locus MST (Cox2, 5, 18, 20, 22, 37, 51, 56, 57 and 61)		Tilburg et al, 2012
Q107	Human	Cardiac valve	Netherlands	NA	2010	33	10-locus MST (Cox2, 5, 18, 20, 22, 37, 51, 56, 57 and 61)		Tilburg et al, 2012
Q001	Sheep	Vaginal swab	Netherlands	NA	2008	33	partial MST (Cox2, 5, 18, 22, 37, 51, 56, 57 and 61)		Tilburg et al, 2012
Q005	Sheep	Throat swab	Netherlands	NA	2008	33	partial MST (Cox2, 5, 18, 22, 37, 51, 56, 57 and 61)		Tilburg et al, 2012
Q006	Sheep	Throat swab	Netherlands	NA	2008	33	partial MST (Cox2, 5, 18, 22, 37, 51, 56, 57 and 61)		Tilburg et al, 2012
Q050	Human	Bronchoalveolar lavage	Netherlands	NA	2009	33	partial MST (Cox2, 5, 18, 22, 37, 51, 56, 57 and 61)		Tilburg et al, 2012
Q052	Human	Sputum	Netherlands	NA	2009	33	partial MST (Cox2, 5, 18, 22, 37, 51, 56, 57 and 61)		Tilburg et al, 2012
Q054	Human	Sputum	Netherlands	NA	2009	33	partial MST (Cox2, 5, 18, 22, 37, 51, 56, 57 and 61)		Tilburg et al, 2012
Q057	Human	Sputum	Netherlands	NA	2009	33	partial MST (Cox2, 5, 18, 22, 37, 51, 56, 57 and 61)		Tilburg et al, 2012
Q063	Human	Sputum	Netherlands	NA	2009	33	partial MST (Cox2, 5, 18, 22, 37, 51, 56 and 61)		Tilburg et al, 2012
Q066	Human	Sputum	Netherlands	NA	2009	33	partial MST (Cox2, 5, 18, 22, 37, 51, 56 and 61)		Tilburg et al, 2012
Q076	Human	Cardiac valve	Netherlands	NA	2009	33	partial MST (Cox2, 5, 18, 22, 37, 51, 56, 57 and 61)		Tilburg et al, 2012
Q084	Human	Cardiac valve	Netherlands	NA	2008	33	partial MST (Cox2, 5, 18, 22, 37, 51, 56, 57 and 61)		Tilburg et al, 2012
Q085	Goat	Placenta	Netherlands	NA	2009	33	partial MST (Cox2, 5, 18, 22, 37, 51, 56, 57 and 61)		Tilburg et al, 2012
Q087	Goat	Placenta	Netherlands	NA	2009	33	partial MST (Cox2, 5, 18, 22, 37, 51, 56, 57 and 61)		Tilburg et al, 2012
Rund 76	Cattle	Placenta	Netherlands	NA	2011	33	10-locus MST (Cox2, 5, 18, 20, 22, 37, 51, 56, 57 and 61)		Roest et al, 2013
X09003262	Goat	NA	Netherlands	NA	NA	33	10-locus MST (Cox2, 5, 18, 20, 22, 37, 51, 56, 57 and 61)		Roest et al, 2013
3345937	Human	NA	Netherlands	NA	NA	33	10-locus MST (Cox2, 5, 18, 20, 22, 37, 51, 56, 57 and 61)		Roest et al, 2013
Fr015	Human	Cardiac valve	France	Toulouse	NA	33	10-locus MST (Cox2, 5, 18, 20, 22, 37, 51, 56, 57 and 61)	http://ifr48.timone.univ-mrs.fr/mst/coxiella_burnetii/strains.html	Angelakis et al, 2013
Fr051	Human	Cardiac valve	France	Paris	NA	33	10-locus MST (Cox2, 5, 18, 20, 22, 37, 51, 56, 57 and 61)	http://ifr48.timone.univ-mrs.fr/mst/coxiella_burnetii/strains.html	Angelakis et al, 2013
E070891	Human	Bronchoalveolar lavage	Netherlands	Tilburg	NA	33	10-locus MST (Cox2, 5, 18, 20, 22, 37, 51, 56, 57 and 61)	http://ifr48.timone.univ-mrs.fr/mst/coxiella_burnetii/strains.html	Angelakis et al, 2013
B626149	Human	Sputum	Netherlands	Houten	NA	33	10-locus MST (Cox2, 5, 18, 20, 22, 37, 51, 56, 57 and 61)	http://ifr48.timone.univ-mrs.fr/mst/coxiella_burnetii/strains.html	Angelakis et al, 2013
B627833	Human	Bronchoalveolar lavage	Netherlands	A'foot	NA	33	10-locus MST (Cox2, 5, 18, 20, 22, 37, 51, 56, 57 and 61)	http://ifr48.timone.univ-mrs.fr/mst/coxiella_burnetii/strains.html	Angelakis et al, 2013
B624808	Human	Sputum	Netherlands	Houten	NA	33	10-locus MST (Cox2, 5, 18, 20, 22, 37, 51, 56, 57 and 61)	http://ifr48.timone.univ-mrs.fr/mst/coxiella_burnetii/strains.html	Angelakis et al, 2013
B633881	Human	Sputum	Netherlands	Houten	NA	33	10-locus MST (Cox2, 5, 18, 20, 22, 37, 51, 56, 57 and 61)	http://ifr48.timone.univ-mrs.fr/mst/coxiella_burnetii/strains.html	Angelakis et al, 2013
90608	Human	Sputum	Netherlands	Ravenstein	NA	33	10-locus MST (Cox2, 5, 18, 20, 22, 37, 51, 56, 57 and 61)	http://ifr48.timone.univ-mrs.fr/mst/coxiella_burnetii/strains.html	Angelakis et al, 2013
90427	Human	Sputum	Netherlands	Wijchen	NA	33	10-locus MST (Cox2, 5, 18, 20, 22, 37, 51, 56, 57 and 61)	http://ifr48.timone.univ-mrs.fr/mst/coxiella_burnetii/strains.html	Angelakis et al, 2013
V09028610	Human	Cardiac valve	Netherlands	Druten	NA	33	10-locus MST (Cox2, 5, 18, 20, 22, 37, 51, 56, 57 and 61)	http://ifr48.timone.univ-mrs.fr/mst/coxiella_burnetii/strains.html	Angelakis et al, 2013
CB 174	Human	Cardiac valve	Reunion	NA	NA	33	10-locus MST (Cox2, 5, 18, 20, 22, 37, 51, 56, 57 and 61)	http://ifr48.timone.univ-mrs.fr/mst/coxiella_burnetii/strains.html
CB 163	Human	Blood	France	NA	NA	33	10-locus MST (Cox2, 5, 18, 20, 22, 37, 51, 56, 57 and 61)	http://ifr48.timone.univ-mrs.fr/mst/coxiella_burnetii/strains.html
CB 157	human	Blood	France	NA	NA	33	10-locus MST (Cox2, 5, 18, 20, 22, 37, 51, 56, 57 and 61)	http://ifr48.timone.univ-mrs.fr/mst/coxiella_burnetii/strains.html
CB 143	human	Cardiac valve	France	NA	NA	33	10-locus MST (Cox2, 5, 18, 20, 22, 37, 51, 56, 57 and 61)	http://ifr48.timone.univ-mrs.fr/mst/coxiella_burnetii/strains.html
CB 140	human	Cardiac valve	France	NA	NA	33	10-locus MST (Cox2, 5, 18, 20, 22, 37, 51, 56, 57 and 61)	http://ifr48.timone.univ-mrs.fr/mst/coxiella_burnetii/strains.html
CB 125	human	Cardiac valve	France	NA	NA	33	10-locus MST (Cox2, 5, 18, 20, 22, 37, 51, 56, 57 and 61)	http://ifr48.timone.univ-mrs.fr/mst/coxiella_burnetii/strains.html
1638Cbc2	Goat	NA	France	NA	NA	33	10-locus MST (Cox2, 5, 18, 20, 22, 37, 51, 56, 57 and 61)	http://mlva.u-psud.fr/mlvav4/genotyping/view.php
Rund 76	Cattle	Placenta	Netherlands	NA	2011	33	10-locus MST (Cox2, 5, 18, 20, 22, 37, 51, 56, 57 and 61)	http://mlva.u-psud.fr/mlvav4/genotyping/view.php	Roest et al, 2013
2040132762	Human	Pus	Netherlands	Velp	2012	33	10-locus MST (Cox2, 5, 18, 20, 22, 37, 51, 56, 57 and 61)	http://mlva.u-psud.fr/mlvav4/genotyping/view.php
2040132769	Human	NA	Netherlands	Velp	2012	33	10-locus MST (Cox2, 5, 18, 20, 22, 37, 51, 56, 57 and 61)	http://mlva.u-psud.fr/mlvav4/genotyping/view.php
geit 9	Goat	Vaginal swab	Netherlands	Balgoij	2008	33	10-locus MST (Cox2, 5, 18, 20, 22, 37, 51, 56, 57 and 61)	http://mlva.u-psud.fr/mlvav4/genotyping/view.php	Tilburg et al, 2012
geit 11	Goat	Vaginal swab	Netherlands	Balgoij	2008	33	10-locus MST (Cox2, 5, 18, 20, 22, 37, 51, 56, 57 and 61)	http://mlva.u-psud.fr/mlvav4/genotyping/view.php	Tilburg et al, 2012
geit 13	Goat	Vaginal swab	Netherlands	Balgoij	2008	33	10-locus MST (Cox2, 5, 18, 20, 22, 37, 51, 56, 57 and 61)	http://mlva.u-psud.fr/mlvav4/genotyping/view.php	Tilburg et al, 2012
X014160	Goat	Vaginal swab	Netherlands	Balgoij	2008	33	10-locus MST (Cox2, 5, 18, 20, 22, 37, 51, 56, 57 and 61)	http://mlva.u-psud.fr/mlvav4/genotyping/view.php	Tilburg et al, 2012
13A	Sheep	Vaginal swab	Netherlands	Nijmegen	2008	33	10-locus MST (Cox2, 5, 18, 20, 22, 37, 51, 56, 57 and 61)	http://mlva.u-psud.fr/mlvav4/genotyping/view.php	Tilburg et al, 2012
19A	Sheep	Vaginal swab	Netherlands	Nijmegen	2008	33	10-locus MST (Cox2, 5, 18, 20, 22, 37, 51, 56, 57 and 61)	http://mlva.u-psud.fr/mlvav4/genotyping/view.php	Tilburg et al, 2012
21A	Sheep	Vaginal swab	Netherlands	Nijmegen	2008	33	10-locus MST (Cox2, 5, 18, 20, 22, 37, 51, 56, 57 and 61)	http://mlva.u-psud.fr/mlvav4/genotyping/view.php	Tilburg et al, 2012
23A	Lamb	Throat swab	Netherlands	Nijmegen	2008	33	10-locus MST (Cox2, 5, 18, 20, 22, 37, 51, 56, 57 and 61)	http://mlva.u-psud.fr/mlvav4/genotyping/view.php	Tilburg et al, 2012
24A	Lamb	Throat swab	Netherlands	Nijmegen	2008	33	10-locus MST (Cox2, 5, 18, 20, 22, 37, 51, 56, 57 and 61)	http://mlva.u-psud.fr/mlvav4/genotyping/view.php	Tilburg et al, 2012
25A	Lamb	Throat swab	Netherlands	Nijmegen	2008	33	10-locus MST (Cox2, 5, 18, 20, 22, 37, 51, 56, 57 and 61)	http://mlva.u-psud.fr/mlvav4/genotyping/view.php	Tilburg et al, 2012
Cb CVIC1	Goat	NA	Netherlands	NA	2010	close to 33	Whole genome sequencing	Genebank (access no CP014549)	Kuley et al, 2017
3345937 strain	NA	NA	NA	NA	NA	close to 33	Whole genome sequencing	Genebank (access no CP014354)	Kuley et al, 2017
14160-002	Goat	NA	Netherlands	NA	2009	close to 33	Whole genome sequencing	Genebank (access no CP014836)	Kuley et al, 2017
CB 124	Human	Cardiac valve	France	NA	NA	37	10-locus MST (Cox2, 5, 18, 20, 22, 37, 51, 56, 57 and 61)	http://ifr48.timone.univ-mrs.fr/mst/coxiella_burnetii/strains.html
DNA1361581	Human	Psoas Abscess	France	NA	NA	38	10-locus MST (Cox2, 5, 18, 20, 22, 37, 51, 56, 57 and 61)	http://ifr48.timone.univ-mrs.fr/mst/coxiella_burnetii/strains.html
CB 129	human	Cardiac valve	France	NA	NA	38	10-locus MST (Cox2, 5, 18, 20, 22, 37, 51, 56, 57 and 61)	http://ifr48.timone.univ-mrs.fr/mst/coxiella_burnetii/strains.html
CB 130	human	Blood	France	NA	NA	39	10-locus MST (Cox2, 5, 18, 20, 22, 37, 51, 56, 57 and 61)	http://ifr48.timone.univ-mrs.fr/mst/coxiella_burnetii/strains.html
CB 133	human	Blood	France	NA	NA	41	10-locus MST (Cox2, 5, 18, 20, 22, 37, 51, 56, 57 and 61)	http://ifr48.timone.univ-mrs.fr/mst/coxiella_burnetii/strains.html
CB 162	Human	Aneurysm	US	NA	NA	42	10-locus MST (Cox2, 5, 18, 20, 22, 37, 51, 56, 57 and 61)	http://ifr48.timone.univ-mrs.fr/mst/coxiella_burnetii/strains.html
CB 138	human	Cardiac valve	France	NA	NA	42	10-locus MST (Cox2, 5, 18, 20, 22, 37, 51, 56, 57 and 61)	http://ifr48.timone.univ-mrs.fr/mst/coxiella_burnetii/strains.html
CB 143	Human	Cardiac valve	France	NA	NA	46	10-locus MST (Cox2, 5, 18, 20, 22, 37, 51, 56, 57 and 61)	http://ifr48.timone.univ-mrs.fr/mst/coxiella_burnetii/strains.html
CB 161	Human	Cardiac valve	France	NA	NA	49	10-locus MST (Cox2, 5, 18, 20, 22, 37, 51, 56, 57 and 61)	http://ifr48.timone.univ-mrs.fr/mst/coxiella_burnetii/strains.html
CB 196	Human	Cardiac valve	Saudi Arabia	NA	NA	51	10-locus MST (Cox2, 5, 18, 20, 22, 37, 51, 56, 57 and 61)	http://ifr48.timone.univ-mrs.fr/mst/coxiella_burnetii/strains.html
HSE-71	Amblyomma variegatum	Cattle feeding tick	Ethiopia	Didesse Valey	2012	52	10-locus MST (Cox2, 5, 18, 20, 22, 37, 51, 56, 57 and 61)		Sulyok et al, 2014b
HSE-73	Amblyomma variegatum	Cattle feeding tick	Ethiopia	Didesse Valey	2012	52	10-locus MST (Cox2, 5, 18, 20, 22, 37, 51, 56, 57 and 61)		Sulyok et al, 2014b
HSE-166	Amblyomma cohaerens	Cattle feeding tick	Ethiopia	Didesse Valey	2012	52	10-locus MST (Cox2, 5, 18, 20, 22, 37, 51, 56, 57 and 61)		Sulyok et al, 2014b
HSE-169	Amblyomma cohaerens	Cattle feeding tick	Ethiopia	Didesse Valey	2012	52	10-locus MST (Cox2, 5, 18, 20, 22, 37, 51, 56, 57 and 61)		Sulyok et al, 2014b
HSE-209	Amblyomma cohaerens	Cattle feeding tick	Ethiopia	Didesse Valey	2012	52	10-locus MST (Cox2, 5, 18, 20, 22, 37, 51, 56, 57 and 61)		Sulyok et al, 2014b
CB 159	Goat	NA	France	NA	NA	53	10-locus MST (Cox2, 5, 18, 20, 22, 37, 51, 56, 57 and 61)	http://ifr48.timone.univ-mrs.fr/mst/coxiella_burnetii/strains.html
VS16	Sheep	Cotiledon	Hungary	Balkány	2012	55	10-locus MST (Cox2, 5, 18, 20, 22, 37, 51, 56, 57 and 61)	Hung00-Hung11	Sulyok et al, 2014a	Identified as MST 37 but reclassifyed as MST 55, after the last revision of Timone database
VS27	Sheep	Cotiledon	Hungary	Jászfelsőszentgyörgy	2012	55	10-locus MST (Cox2, 5, 18, 20, 22, 37, 51, 56, 57 and 61)	Hung00-Hung11	Sulyok et al, 2014a	Identified as MST 37 but reclassifyed as MST 55, after the last revision of Timone database
VS38	Sheep	Cotiledon	Hungary	Beremend	2012	55	10-locus MST (Cox2, 5, 18, 20, 22, 37, 51, 56, 57 and 61)	Hung00-Hung11	Sulyok et al, 2014a	Identified as MST 37 but reclassifyed as MST 55, after the last revision of Timone database
VS42	Sheep	Cotiledon	Hungary	Kunmadaras	2012	55	10-locus MST (Cox2, 5, 18, 20, 22, 37, 51, 56, 57 and 61)	Hung00-Hung11	Sulyok et al, 2014a	Identified as MST 37 but reclassifyed as MST 55, after the last revision of Timone database
CB 155	human	Cardiac valve	UK	NA	NA	55	10-locus MST (Cox2, 5, 18, 20, 22, 37, 51, 56, 57 and 61)	http://ifr48.timone.univ-mrs.fr/mst/coxiella_burnetii/strains.html
Farm 2 (3)	Goat	Milk	Italy	Sacanno	2012	close to 55	10-locus MST (Cox2, 5, 18, 20, 22, 37, 51, 56, 57 and 61)		Di Domenico et al, 2014	Identified as close to MST 37 but reclassifyed as close to MST 55, after the last revision of Timone database
cox_lari 1	Rhipicephalus turanicus	NA	Liban	NA	NA	57	10-locus MST (Cox2, 5, 18, 20, 22, 37, 51, 56, 57 and 61)	http://ifr48.timone.univ-mrs.fr/mst/coxiella_burnetii/strains.html
cox_lari 2	Goat	Milk	Liban	NA	NA	58	10-locus MST (Cox2, 5, 18, 20, 22, 37, 51, 56, 57 and 61)	http://ifr48.timone.univ-mrs.fr/mst/coxiella_burnetii/strains.html
Dugway 5J108-111	Rodent	NA	US	Utah	1958	60	Whole genome sequencing	Genebank (access no CP000733)	Hornstra et al, 2011
Legend: NA- Not available information; SNP - Single nucleotide polymorphism; MST - Multi-spacer sequence typing

## Sheet: List of references
Angelakis et al, 2013	Q fever and pregnancy: disease, prevention, and strain specificity. Eur J Clin Microbiol Infect Dis 32, 361–368.
Astobiza et al, 2012	Genotyping of Coxiella burnetii from domestic ruminants in Northern Spain. BMC Veterinar Research 8, 241.
Bauer et al, 2015	Estimated herd prevalence and sequence types of Coxiella Burnetii in bulk tank milk samples from commercial dairies in Indiana. BMC Vet Res 11 (1), 186.
Beare et al, 2009	Comparative genomics reveal extensive transposon-mediated genomic plasticity and diversity among potential effector proteins within the genus Coxiella. J Infect Immun 77 (2), 642-656.
Bielawska-Drózd et al, 2014	Prevalence of Coxiella burnetii in environmental samples collected from cattle farms in Eastern and Central Poland (2011-2012). Vet Microbiol 5, 174(3-4), 600-606.
Chmielewski et al, 2009	Molecular epidemiology of Q fever in Poland. Pol J Microbiol 58, 9–13.
D'Amato et al, 2014	Draft genome sequence of Coxiella burnetii Dog Utad, a strain isolated from a dog-related outbreak of Q fever. New Microbes New Infect 2, 136–137.
Delaloye et al, 2017	Culture-independent genome sequencing of Coxiella burnetii from a native heart valve of a Tunisian patient with severe infective endocarditis. New Microbes New Infect 10, 31-35. doi: 10.1016/j.nmni.2017.09.004.
Di Domenico et al, 2014	Coxiella burnetii in central Italy: novel genotypes are circulating in cattle and goats. Vector Borne Zoonotic Dis 14(10):710-5.
Dravoust et al, 2014	Three-toed sloth as putative reservoir of Coxiella burnetii, Cayenne, French Guiana. Emerg Infect Dis 20, 1760–1761.
Eldin et al, 2015	Antibiotic susceptibility determination for six strains of Coxiella burnetii MST 17 from Cayenne, French Guiana. Int J Antimicrob Agents 46(5), 600-2. doi: 10.1016/j.ijantimicag.2015.08.007.
Galiero et al, 2016	Occurrence of Coxiella burnetii in goat and ewe unpasteurized cheeses: Screening and genotyping. Int J Food Microbiol 21(237), 47-54. doi: 10.1016/j.ijfoodmicro.2016.08.008.
Glazunova et al, 2005	Coxiella burnetii genotyping. Emerg Infect Dis 11, 1211-1217.
Hornstra et al, 2011	Rapid typing of Coxiella burnetii. PLoS One 6(11), e26201.
Hurtado et al, 2017	Environmental sampling coupled with real-time PCR and genotyping to investigate the source of a Q fever outbreak in a work setting. Epidemiol Infect 145(9), 1834-1842. doi: 10.1017/S0950268817000796.
Kuley et al, 2017	Genome Plasticity and Polymorphisms in Critical Genes Correlate with Increased Virulence of Dutch Outbreak-Related Coxiella burnetii Strains. Front Microbiol 8, 1526.
Kumsa et al, 2015	Occurrence and Genotyping of Coxiella burnetii in Ixodid Ticks in Oromia, Ethiopia. Am J Trop Med Hyg 93(5), 1074-81.
Leroy et al, 2011	Genomotyping of Coxiella burnetii using microarrays reveals a conserved genomotype for hard tick isolates. PLoS One 6(10), e25781.
Mahamat et al, 2013	Unique clone of Coxiella burnetii causing severe Q fever, French Guiana. Emerg Infect Diseases 19, 1102.
Pearson et al, 2014	High prevalence and two dominant host-specific genotypes of Coxiella burnetii in U.S. milk. BMC Microbiol 14 (1), 1.
Reichel et al, 2012	Description of a Coxiella burnetii abortion outbreak in a dairy goat herd, and associated serology, PCR and genotyping results. Res Vet Sci 93(3), 1217-24.
Roest et al, 2013	Search for possible additional reservoirs for human Q fever, The Netherlands. Emerg Inf Dis 19(5), 834-835.
Santos et al, 2012	Genotypic diversity of clinical Coxiella burnetii isolates from Portugal based on MST and MLVA typing. Int J Med Microbiol 302, 253-256.
Sidi-Boumedine et al, 2015	Whole genome PCR scanning (WGPS) of Coxiella burnetii strains from ruminants. Microbes Infect 17(11-12), 772-5. doi: 10.1016/j.micinf.2015.08.003.
Sulyok et al, 2014a	Genotyping of Coxiella burnetii from domestic ruminants and human in Hungary: indication of various genotypes. BMC Vet Res 7(10), 107. doi: 10.1186/1746-6148-10-107.
Sulyok et al, 2014b	Identification of novel Coxiella burnetii genotypes from Ethiopian ticks. PLoS One 25, 9(11), e113213. doi: 10.1371/journal.pone.0113213.
Tilburg et al, 2012	Epidemic genotype of Coxiella burnetii among goats, sheep and humans, the Netherlands. Emerg Infect Dis 18, 887-889.
